# Supplementary material for: Disease modeling of ADAMTS9-related nephropathy using kidney organoids reveals its roles in tubular cells and podocytes
Source: Front Med (Lausanne). 2023 Mar 23;10:1089159. doi: 10.3389/fmed.2023.1089159 (PMC10079903; doi:10.3389/fmed.2023.1089159)
Supplement: Supplementary file 2 [file Table_1.XLSX]

## Sheet: README
Supplementary Table 1. Gene set enrichment analysis (GSEA) of control scRNA-seq data compared to ADAMTS9 knockout in podocyte, proximal tubules and distal tubules clusters.
	Tab information :
	pathway: KEGG pathway
	pval: GSEA enrichment p-value
	padj: Benjamini-Hochberg adjusted p-value
	ES: enrichment score
	NES: enrichment score normalized to mean enrichment of random samples of the same size
	nMoreExtreme: a number of times a random gene set had a more extreme enrichment score value
	size: size of the pathway after removing genes not present
	leadingEdge: vector with indexes of leading edge genes that drive the enrichment

## Sheet: Podocyte
pathway	pval	padj	ES	NES	nMoreExtreme	size	leadingEdge
KEGG_GLYCOLYSIS_GLUCONEOGENESIS	0.000213447	0.00371017	0.878973	2.16702	0	33	GAPDH ENO1 TPI1 PGK1 PKM LDHA GPI PFKP PGAM1 ALDOA PFKL ENO2 ALDOC HK1
KEGG_FRUCTOSE_AND_MANNOSE_METABOLISM	0.000218245	0.00371017	0.897378	1.9862	0	18	TPI1 GMDS PHPT1 PFKFB4 PFKP ALDOA PFKL ALDOC HK1 HK2 PFKFB3
KEGG_OXIDATIVE_PHOSPHORYLATION	0.000203252	0.00371017	0.694332	2.09548	0	110	ATP5ME NDUFA11 COX8A NDUFA4L2 COX5B ATP5F1E ATP6V0B ATP5PO NDUFC1 NDUFB8 NDUFS7 MTND6 ATP6V0C COX6B1 NDUFA3 NDUFA4 NDUFB2 UQCRQ NDUFAB1 ATP6AP1 ATP5MF NDUFA6 COX4I1 NDUFB7 COX6C NDUFB1 COX6A1 ATP5PF ATP5F1D ATP5MC1 UQCR11 COX7A2 MTND5 ATP6V0E1 NDUFS6 ATP6V1F ATP6V1E1 COX7B NDUFA1 NDUFV2 NDUFA8 ATP5PD COX17 ATP6V0D1 NDUFB10 NDUFS2 NDUFC2 NDUFA7 MTND4L MTND3 NDUFA2 COX5A UQCR10 NDUFS3
KEGG_RIBOSOME	0.000203459	0.00371017	0.687461	1.99661	0	84	RPS28 RPL10 RPS29 UBA52 RPS12 RPS5 RPS9 RPL28 RPS27 RPL19 RPL36 RPL41 RPL18A RPLP1 RPS26 RPS15 RPL11 RPS2 RPLP0 RPL37A RPL8 RPS4X RPL13 RPL3 RPS6 RPL6 RPL7A RPL12 RPSA RPL35 RPL32 RPL10A RPS11 RPL36AL RPL27A RPL37 RPL35A RPLP2 RPL34 RPS8 RPS19 RPL21
KEGG_ALZHEIMERS_DISEASE	0.000201369	0.00371017	0.632096	1.93053	0	120	GAPDH COX8A NDUFA4L2 COX5B ATP5F1E ATP5PO NDUFC1 NDUFB8 NDUFS7 COX6B1 NDUFA3 CALM1 NDUFA4 NDUFB2 UQCRQ NDUFAB1 NDUFA6 COX4I1 NDUFB7 COX6C NDUFB1 COX6A1 ATP5PF ATP5F1D ATP5MC1 UQCR11 COX7A2 NDUFS6 COX7B NDUFA1 HSD17B10 NDUFV2 NDUFA8 ATP5PD BACE1 MME NDUFB10 NDUFS2 NDUFC2 CALM2 NDUFA7 NDUFA2 COX5A UQCR10 NDUFS3
KEGG_PARKINSONS_DISEASE	0.00020247	0.00371017	0.628214	1.89005	0	107	COX8A NDUFA4L2 COX5B ATP5F1E ATP5PO UBB NDUFC1 SLC25A6 NDUFB8 NDUFS7 MTND6 COX6B1 NDUFA3 PARK7 NDUFA4 NDUFB2 UQCRQ NDUFAB1 NDUFA6 COX4I1 NDUFB7 COX6C NDUFB1 COX6A1 ATP5PF ATP5F1D ATP5MC1 UQCR11 COX7A2 MTND5 NDUFS6 COX7B NDUFA1 NDUFV2 NDUFA8 ATP5PD SLC25A4 UCHL1 NDUFB10 NDUFS2 NDUFC2 NDUFA7 MTND4L VDAC2 MTND3 NDUFA2 COX5A UQCR10 NDUFS3
KEGG_HUNTINGTONS_DISEASE	0.000201776	0.00371017	0.627576	1.9581	0	140	CLTB COX8A NDUFA4L2 COX5B ATP5F1E ATP5PO NDUFC1 SLC25A6 NDUFB8 POLR2L NDUFS7 COX6B1 POLR2G NDUFA3 NDUFA4 AP2B1 NDUFB2 UQCRQ SOD1 NDUFAB1 NDUFA6 COX4I1 NDUFB7 COX6C NDUFB1 AP2S1 COX6A1 ATP5PF ATP5F1D ATP5MC1 UQCR11 COX7A2 NDUFS6 POLR2I COX7B AP2M1 NDUFA1 CLTA NDUFV2 NDUFA8 ATP5PD SLC25A4 NDUFB10 NDUFS2 NDUFC2 NDUFA7 POLR2F VDAC2 NDUFA2 COX5A UQCR10 NDUFS3
KEGG_MAPK_SIGNALING_PATHWAY	0.000396825	0.00472222	-0.612208	-1.91529	1	135	JUN FOS DUSP1 JUND GADD45B DDIT3 ATF4 TAB2 HSPA1A IL1R1 CASP3 DUSP6 AKT3 GADD45G NR4A1 MAP3K8 HSPA1B SOS2 DUSP5 ATF2 ELK4 TP53 MAP3K3 RAC3 MAP3K1 SRF MYC CACNA1H NFATC4 RAF1 NLK NFKB2 STK3 CRK TAOK1 MAPK10
KEGG_TOLL_LIKE_RECEPTOR_SIGNALING_PATHWAY	0.000379003	0.00472222	-0.822492	-2.0914	1	36	JUN FOS NFKBIA TAB2 AKT3 MAP3K8
KEGG_T_CELL_RECEPTOR_SIGNALING_PATHWAY	0.000386698	0.00472222	-0.727141	-1.97932	1	55	JUN FOS NFKBIA NFKBIE AKT3 DLG1 NFAT5 MAP3K8 SOS2
KEGG_LEISHMANIA_INFECTION	0.000926097	0.0100187	-0.841154	-1.94981	4	22	JUN FOS NFKBIA TAB2
KEGG_PATHWAYS_IN_CANCER	0.00159521	0.0157403	-0.506329	-1.63396	7	171	JUN FOS NFKBIA COL4A2 LAMA5 SMO STAT3 COL4A1 PAX8 LAMC1 CASP3 AKT3 ARNT2 ARNT COL4A6 NCOA4 FZD7 JUP SOS2 ITGA6 SMAD3 PTCH1 PIAS1 ERBB2 TP53 TRAF4 PGF RAC3 DVL3 JAK1 RASSF5 MYC LAMB2 DVL1 RAF1 PIK3CB NFKB2
KEGG_COLORECTAL_CANCER	0.00171953	0.0157403	-0.692137	-1.84631	8	48	JUN FOS CASP3 AKT3 SMAD3 TP53 RAC3 MYC RAF1 PIK3CB MAPK10 AKT1 MAPK1 AXIN1
KEGG_PROTEASOME	0.00251414	0.0213702	0.700875	1.78517	11	39	PSMB6 PSMC1 PSMB1 PSMB5 POMP PSMC5 PSMD8 PSMC3 PSMB3 PSMA6 PSMA1 PSMA7 PSME1 PSMB10 PSMC4 PSMD6 PSMD14 PSMB2 PSMD4 PSMA4
KEGG_PYRUVATE_METABOLISM	0.00321199	0.0238892	0.752563	1.78125	14	26	PKM LDHA ME2
KEGG_WNT_SIGNALING_PATHWAY	0.00314527	0.0238892	-0.563341	-1.64893	15	84	JUN TBL1XR1 CSNK2A2 CSNK1E NFAT5 FZD7 SMAD3 ROCK2 PRICKLE1 LRP5 SIAH1 TP53 RAC3 DVL3 MYC NFATC4 DVL1 NLK PSEN1 PLCB1 PPP2R5E MAPK10
KEGG_PENTOSE_PHOSPHATE_PATHWAY	0.00414666	0.028502	0.798737	1.76788	18	18	GPI PFKP ALDOA PFKL ALDOC G6PD PGM2 PGM1 TALDO1
KEGG_PURINE_METABOLISM	0.00431123	0.028502	0.584069	1.65769	20	73	PKM GUK1 POLR2L POLR2G AK4 AK2 PAICS NME2 POLR2I APRT POLD2 POLD4 NT5C ADSL POLR2F NUDT9
KEGG_ERBB_SIGNALING_PATHWAY	0.00947409	0.0593377	-0.601472	-1.63724	48	55	JUN SHC2 AKT3 SOS2 ERBB2 NCK2 MYC ERBB4 RAF1 PIK3CB CRK MAPK10 AKT1 MAPK1 MTOR RPS6KB1
KEGG_B_CELL_RECEPTOR_SIGNALING_PATHWAY	0.0110182	0.0624367	-0.641225	-1.67075	57	41	JUN FOS NFKBIA NFKBIE AKT3 NFAT5 SOS2 IFITM1
KEGG_SMALL_CELL_LUNG_CANCER	0.0109091	0.0624367	-0.607948	-1.6314	56	50	NFKBIA COL4A2 LAMA5 COL4A1 LAMC1 AKT3 COL4A6 ITGA6 PIAS1 TP53 TRAF4 MYC LAMB2 PIK3CB FHIT AKT1 BCL2L1 ITGAV BCL2 LAMB1 XIAP PIK3R1 TRAF3 PTK2
KEGG_P53_SIGNALING_PATHWAY	0.0117978	0.0625526	-0.675255	-1.68529	62	32	GADD45B PERP CASP3 CCNG1 TNFRSF10B SESN3 GADD45G THBS1 BBC3 SIAH1 TP53 ATR
KEGG_VASCULAR_SMOOTH_MUSCLE_CONTRACTION	0.0126156	0.0625526	0.63529	1.63877	59	42	MYL6 MYL9 CALD1 CALM1 MYL6B RHOA CALM2 RAMP1 ACTA2
KEGG_PRION_DISEASES	0.0121771	0.0625526	-0.757777	-1.68933	65	18	EGR1 HSPA1A LAMC1
KEGG_LYSOSOME	0.0140301	0.0667832	0.535872	1.5486	68	81	CLTB CTSF ATP6V0B CD63 ATP6V0C NPC2 ATP6AP1 CTSD AP1S1 CLTA ATP6V0D1 GBA CTSA CTSL GNPTG ARSA GNPTAB NAGLU ACP2 TPP1 GUSB CLN3
KEGG_VIBRIO_CHOLERAE_INFECTION	0.0190905	0.0873758	0.655697	1.6064	88	32	ATP6V0B ATP6V0C TJP1 SEC61G ATP6AP1 PLCG2 ERO1A ATP6V0E1 ATP6V1F ATP6V1E1 PDIA4 ATP6V0D1
KEGG_NEUROTROPHIN_SIGNALING_PATHWAY	0.0204563	0.0887749	-0.513391	-1.49224	103	81	JUN NFKBIA ATF4 NFKBIE IRS2 SHC2 AKT3
KEGG_ADIPOCYTOKINE_SIGNALING_PATHWAY	0.0208882	0.0887749	-0.639683	-1.60983	110	34	NFKBIA SOCS3 NFKBIE STAT3 IRS2 AKT3 STK11
KEGG_APOPTOSIS	0.0260605	0.106938	-0.587002	-1.5585	136	46	NFKBIA IL1R1 CASP3 AKT3 TNFRSF10B CASP6 CFLAR TP53 PIK3CB CASP7 PRKAR1A AKT1 ATM BCL2L1 BCL2 CAPN2 XIAP PIK3R1 PPP3CB
KEGG_GNRH_SIGNALING_PATHWAY	0.0350105	0.138875	-0.590809	-1.53002	182	40	JUN ATF4 SOS2 MAP3K3 MAP3K1 RAF1 PLCB1 MAPK10 ITPR1 MAPK1
KEGG_GALACTOSE_METABOLISM	0.0362001	0.138962	0.730248	1.5839	164	16	PFKP PFKL HK1 HK2 PGM2 PGM1 GALE UGP2
KEGG_UBIQUITIN_MEDIATED_PROTEOLYSIS	0.0429387	0.156351	-0.464676	-1.39744	217	101	SOCS3 UBE2J1 SOCS1 UBE2S FBXO2 UBE2G1 HUWE1 HERC1 PIAS1 UBE2J2 SIAH1 UBE2L6 SAE1 MAP3K1 SMURF2 ITCH UBE2R2 UBE2Q2 WWP1 UBE2E3 HERC2 CDC16 ANAPC5 UBE2Z UBA1 UBE3B UBE2D2 UBE3A CUL5 XIAP KLHL9 FBXW7 UBE2F
KEGG_HEDGEHOG_SIGNALING_PATHWAY	0.0433579	0.156351	-0.690415	-1.53916	234	18	SMO GAS1 BMP7 CSNK1E PTCH1
KEGG_CYTOSOLIC_DNA_SENSING_PATHWAY	0.0459579	0.160853	-0.696004	-1.535	248	17	NFKBIA POLR1D
KEGG_FOCAL_ADHESION	0.052071	0.177041	-0.444202	-1.35781	263	114	JUN COL4A2 LAMA5 COL4A1 LAMC1 ACTG1 ITGB8 MYLK SHC2 AKT3 CAV2 COL4A6 ACTN4 THBS1 SOS2 ITGA6 ROCK2 ITGA8 PDGFC ERBB2 ACTB COL6A1 PGF RAC3 TLN2 VASP LAMB2 RAF1 PIK3CB CRK COL6A2 MAPK10 PPP1CB AKT1 MAPK1
KEGG_CHEMOKINE_SIGNALING_PATHWAY	0.0572876	0.1799	-0.484549	-1.39103	293	74	NFKBIA STAT3 CXCL3 CCL2 CXCL1 SHC2 AKT3 SOS2 ROCK2 GNAI2 RAF1 PIK3CB PLCB1 CRK AKT1 MAPK1 ARRB1 GRK6 GNG10
KEGG_ANTIGEN_PROCESSING_AND_PRESENTATION	0.0561127	0.1799	0.618355	1.48197	262	28	CALR HLAA HSPA8 HSP90AA1 PDIA3 HLAC HLAB CTSL PSME1
KEGG_EPITHELIAL_CELL_SIGNALING_IN_HELICOBACTER_PYLORI_INFECTION	0.0574472	0.1799	-0.563966	-1.45011	301	38	JUN NFKBIA CXCL1 CASP3 ATP6V0A1
KEGG_RNA_DEGRADATION	0.0620833	0.189434	0.528577	1.4195	297	52	ENO1 ENO2 MPHOSPH6 LSM3 EXOSC7 EXOSC4 LSM5 LSM7
KEGG_NOD_LIKE_RECEPTOR_SIGNALING_PATHWAY	0.0669668	0.194977	-0.602792	-1.45276	356	27	NFKBIA TNFAIP3 TAB2 CCL2 CXCL1 TAB3
KEGG_RENAL_CELL_CARCINOMA	0.067177	0.194977	-0.521305	-1.39889	350	50	JUN AKT3 ARNT2 ARNT SOS2 PGF RAF1 PIK3CB CRK AKT1 MAPK1
KEGG_PROTEIN_EXPORT	0.0712579	0.201897	0.636505	1.456	327	22	SRP14 SEC11C SEC61G SPCS2
KEGG_ARRHYTHMOGENIC_RIGHT_VENTRICULAR_CARDIOMYOPATHY_ARVC	0.0731016	0.202304	-0.584338	-1.42509	386	29	DSG2 ACTG1 ITGB8 ACTN4 JUP ITGA6 ITGA8 ACTB DSC2 DSP
KEGG_CHRONIC_MYELOID_LEUKEMIA	0.0774243	0.209398	-0.512506	-1.3792	403	51	NFKBIA SHC2 AKT3 SOS2 SMAD3 TP53 MYC RAF1 PIK3CB CRK AKT1 MAPK1 BCL2L1
KEGG_CARDIAC_MUSCLE_CONTRACTION	0.079824	0.21109	0.551033	1.40351	380	39	COX8A COX5B TNNT2 ACTC1 COX6B1 UQCRQ COX4I1 COX6C TNNC1 COX6A1 UQCR11 COX7A2 COX7B
KEGG_AMINO_SUGAR_AND_NUCLEOTIDE_SUGAR_METABOLISM	0.0859825	0.215418	0.591203	1.4169	402	28	GMDS GPI HK1 HK2 CYB5R3 PGM2 PGM1 NAGK MPI GALE
KEGG_NOTCH_SIGNALING_PATHWAY	0.0846442	0.215418	-0.564009	-1.40764	451	32	HES1 RFNG JAG1 DVL3 DTX3 DVL1 PSEN1
KEGG_ECM_RECEPTOR_INTERACTION	0.0868914	0.215418	-0.562182	-1.40308	463	32	COL4A2 LAMA5 COL4A1 LAMC1 ITGB8 SDC4 COL4A6 THBS1 SDC2 ITGA6 ITGA8 HSPG2 COL6A1
KEGG_BASAL_CELL_CARCINOMA	0.108893	0.264453	-0.602656	-1.36999	588	20	SMO FZD7 PTCH1 TP53 DVL3 DVL1 AXIN1 FZD3
KEGG_LEUKOCYTE_TRANSENDOTHELIAL_MIGRATION	0.119644	0.284753	0.481532	1.30308	577	54	MYL9 MYL12B MYLPF PLCG2 CXCL12 CYBA CLDN5 RHOA CD99 ITGB1
KEGG_PEROXISOME	0.127067	0.293079	0.505392	1.31142	606	43	PRDX5 SOD1 GSTK1 PMVK ACOT8 PRDX1 DHRS4 PXMP2 ACAA1 HMGCL
KEGG_VASOPRESSIN_REGULATED_WATER_REABSORPTION	0.128068	0.293079	0.541966	1.32483	599	31	DYNLL1 DYNC1I2 VAMP2 DYNC1LI1 RAB11B DCTN1 PRKACA
KEGG_REGULATION_OF_ACTIN_CYTOSKELETON	0.142221	0.319327	0.398374	1.21005	702	115	MYL9 PFN1 TMSB4X MYL12B MYLPF BRK1 HRAS RRAS CFL1 ARPC2 RHOA ARPC3
KEGG_PYRIMIDINE_METABOLISM	0.156915	0.343798	0.460177	1.25433	758	56	POLR2L POLR2G NME2 POLR2I POLD2 TK2 POLD4 NT5C POLR2F DTYMK TXNRD2 TYMS POLR3GL DUT NME4
KEGG_JAK_STAT_SIGNALING_PATHWAY	0.158898	0.343798	-0.459335	-1.24352	824	53	SOCS3 STAT3 SOCS1 AKT3 SOS2 IFNGR2 PIAS1 PIM1 SPRY2 JAK1 MYC PIK3CB AKT1 BCL2L1 LIFR IFNAR2
KEGG_PROPANOATE_METABOLISM	0.165327	0.35132	0.567935	1.29914	760	22	LDHA ECHS1 PCCB
KEGG_PANCREATIC_CANCER	0.172249	0.359607	-0.463781	-1.23329	899	47	STAT3 AKT3 SMAD3 ERBB2 TP53 PGF RAC3 JAK1 RAF1 PIK3CB MAPK10 AKT1 MAPK1 BCL2L1 SMAD4
KEGG_TIGHT_JUNCTION	0.17533	0.359729	0.430271	1.212	849	70	MYL9 MYL12B MYLPF TJP1 HRAS RRAS CLDN5 RHOA YBX3 CSNK2B
KEGG_INOSITOL_PHOSPHATE_METABOLISM	0.179619	0.362282	0.539482	1.26807	838	25	TPI1 PLCG2
KEGG_RIG_I_LIKE_RECEPTOR_SIGNALING_PATHWAY	0.184018	0.364969	-0.519838	-1.25283	980	27	NFKBIA MAP3K1 CYLD ATG5 MAPK10 MAVS
KEGG_TGF_BETA_SIGNALING_PATHWAY	0.193684	0.365848	-0.448954	-1.20474	1011	50	ID4 ID1 ID2 BMP7 LTBP1 THBS1 ZFYVE16 SMAD3 ROCK2 SMAD5 SMAD7 E2F5 MYC SMURF2
KEGG_GAP_JUNCTION	0.187632	0.365848	0.478875	1.23043	888	41	TUBB TJP1 TUBA1A HRAS TUBB2A TUBA1B MAPK7 TUBB4B
KEGG_INSULIN_SIGNALING_PATHWAY	0.192422	0.365848	-0.402565	-1.1833	974	87	SOCS3 IRS2 RHEB SOCS1 SHC2 AKT3 TRIP10 SOS2 RAF1 PIK3CB PDE3A CRK PRKAA2 MAPK10 PPP1CB PRKAR1A AKT1 MAPK1 TSC2 MTOR RPS6KB1
KEGG_RNA_POLYMERASE	0.202269	0.374776	0.565116	1.26478	926	19	POLR2L POLR2G POLR2I POLR2F POLR3GL
KEGG_ACUTE_MYELOID_LEUKEMIA	0.204709	0.374776	-0.474217	-1.21215	1077	37	STAT3 AKT3 JUP SOS2 PIM1 MYC RAF1 PIK3CB AKT1 MAPK1 MTOR RPS6KB1
KEGG_NUCLEOTIDE_EXCISION_REPAIR	0.221416	0.39922	0.487929	1.21022	1037	34	CETN2 RBX1 POLD2 POLD4 RPA3 ERCC1 ERCC6
KEGG_GLYCEROLIPID_METABOLISM	0.231181	0.410605	-0.546845	-1.21909	1252	18	PLPP3 PLPP1 ALDH1B1 ALDH3A2
KEGG_CYSTEINE_AND_METHIONINE_METABOLISM	0.240729	0.420516	0.533575	1.2126	1109	21	LDHA SRM ADI1
KEGG_BASE_EXCISION_REPAIR	0.243828	0.420516	0.519409	1.19713	1125	23	HMGB1 POLD2 POLD4 APEX1 NTHL1 PARP3 XRCC1 POLE3 SMUG1 POLE4 POLL MPG
KEGG_PPAR_SIGNALING_PATHWAY	0.25279	0.426635	0.508357	1.18665	1177	24	ANGPTL4 FABP5 SCD ILK SCD5 DBI PLTP SLC27A5 ACAA1
KEGG_ENDOCYTOSIS	0.256746	0.426635	0.364009	1.11174	1274	120	CLTB HLAA HSPA8 AP2B1 MVB12A IQSEC2 HRAS AP2S1 CHMP2A AP2M1 CLTA HLAC HLAB VPS28 GRK3 NEDD4L AP2A2 VPS25 CHMP3 RAB11B
KEGG_MTOR_SIGNALING_PATHWAY	0.258132	0.426635	-0.451392	-1.16065	1356	38	RHEB RICTOR AKT3 STK11 CAB39 PGF PIK3CB PRKAA2 AKT1 MAPK1 TSC2 MTOR RPS6KB1 EIF4B
KEGG_GLYCOSYLPHOSPHATIDYLINOSITOL_GPI_ANCHOR_BIOSYNTHESIS	0.313182	0.503631	0.516627	1.14347	1434	18	GPAA1 PIGH PIGP PIGU DPM2 PIGT
KEGG_CYTOKINE_CYTOKINE_RECEPTOR_INTERACTION	0.3125	0.503631	-0.424927	-1.10717	1644	41	CXCL3 CCL2 CXCL1 IL1R1 BMP7 TNFRSF10B IFNGR2 PDGFC TNFRSF12A
KEGG_CELL_ADHESION_MOLECULES_CAMS	0.328487	0.521199	-0.421967	-1.09277	1716	40	ALCAM CLDN1 ITGB8 NLGN2 SDC4 VCAN CDH3 SDC2 HLADMB ITGA6 ITGA8 CLDN7
KEGG_AXON_GUIDANCE	0.342646	0.536512	-0.375636	-1.06846	1765	70	EFNB2 ROBO2 EFNA1 EPHA2 LIMK2 PLXNB2 NFAT5 ROCK2 SEMA7A EFNA5 NCK2 RGS3 RAC3 GNAI2 NFATC4 SEMA3G
KEGG_SPHINGOLIPID_METABOLISM	0.352399	0.544616	-0.492698	-1.09838	1909	18	PLPP3 PLPP1 DEGS1 KDSR
KEGG_ALDOSTERONE_REGULATED_SODIUM_REABSORPTION	0.387341	0.576169	-0.472392	-1.06246	2098	19	ATP1B1 IRS2 PIK3CB MAPK1 INSR ATP1A1 PIK3R1 PDPK1
KEGG_ENDOMETRIAL_CANCER	0.385307	0.576169	-0.404982	-1.04878	2013	40	AKT3 SOS2 ERBB2 TP53 MYC RAF1 PIK3CB AKT1 MAPK1 AXIN1 PIK3R1 PTEN NRAS PDPK1 CTNNA3 MLH1 SOS1 BRAF GRB2 CCND1 ARAF PIK3CA
KEGG_PROSTATE_CANCER	0.38463	0.576169	-0.379863	-1.04184	1981	57	NFKBIA ATF4 AKT3 SOS2 PDGFC ERBB2 TP53 RAF1 PIK3CB AKT1 MAPK1 MTOR CREB3L1 BCL2
KEGG_DNA_REPLICATION	0.40013	0.587845	0.462821	1.0518	1844	21	RNASEH2C POLD2 POLD4 RPA3
KEGG_PATHOGENIC_ESCHERICHIA_COLI_INFECTION	0.449101	0.651743	0.400402	1.00424	2121	36	TUBB TUBA1A ARPC2 RHOA ARPC3 TUBB2A TUBA1B ITGB1 TUBB4B
KEGG_GLYCEROPHOSPHOLIPID_METABOLISM	0.530186	0.721847	-0.377081	-0.94445	2818	33	PLPP3 PLPP1 CDS1 ETNK1 LPGAT1 PTDSS1 DGKZ CDS2
KEGG_DILATED_CARDIOMYOPATHY	0.520811	0.721847	0.391044	0.955904	2439	31	TNNT2 ACTC1 TNNC1 DAG1 ITGB1 TTN
KEGG_SPLICEOSOME	0.514812	0.721847	0.316761	0.967671	2571	119	HSPA8 RBMX HNRNPM RBM8A SF3B5 SNRPD2 TXNL4A MAGOHB SNRPC LSM3 DHX16 CDC5L PCBP1 LSM5 SF3B2 LSM7 SNRPB2 SNRNP27 BUD31
KEGG_NEUROACTIVE_LIGAND_RECEPTOR_INTERACTION	0.517678	0.721847	0.427538	0.946287	2371	18	KISS1R GRIK2 DRD4 NR3C1
KEGG_LONG_TERM_DEPRESSION	0.53142	0.721847	-0.391421	-0.943343	2832	27	GNAI2 RAF1 PLCB1 GNA13 ITPR1 MAPK1 GNA11 GNAQ GUCY1B1 NRAS GNAI3 IGF1R BRAF PPP2R1A ARAF
KEGG_THYROID_CANCER	0.533803	0.721847	-0.406076	-0.94129	2881	22	PAX8 NCOA4 TP53 MYC MAPK1
KEGG_MELANOMA	0.544579	0.728145	-0.368811	-0.93418	2882	35	AKT3 PDGFC TP53 RAF1 PIK3CB AKT1 MAPK1 PIK3R1 PTEN NRAS IGF1R BRAF FGF9 CCND1 FGFR1 ARAF PDGFA PIK3CA FGF13
KEGG_HYPERTROPHIC_CARDIOMYOPATHY_HCM	0.556628	0.734346	0.379556	0.929878	2594	32	TNNT2 ACTC1 TNNC1 DAG1 ITGB1 TTN
KEGG_OOCYTE_MEIOSIS	0.561559	0.734346	0.339598	0.929005	2722	57	CALM1 ANAPC11 YWHAE PPP2R5B RBX1 CALM2 SKP1 MAD2L2 YWHAB PRKACA ANAPC1
KEGG_CELL_CYCLE	0.569869	0.737114	-0.325034	-0.930026	2923	73	GADD45B GADD45G SMAD3 TP53 ATR E2F5 MCM6 MYC WEE1 MCM3 RAD21 CDC14B SMC3 CDC16 ATM PTTG1 CDKN2D ANAPC5
KEGG_ARGININE_AND_PROLINE_METABOLISM	0.576466	0.737628	0.377825	0.913013	2713	29	P4HA1 CKB SRM GAMT ASL P4HA2
KEGG_GLUTATHIONE_METABOLISM	0.601024	0.75221	0.373226	0.894485	2816	28	GSTK1 SRM GSTP1 GSS G6PD GSTM3 GPX4 MGST2 GSTO1
KEGG_CALCIUM_SIGNALING_PATHWAY	0.613146	0.75221	0.344594	0.894174	2928	43	SLC25A6 CALM1 PLCG2 TNNC1 SLC25A4 CALM2 TNNC2 VDAC2 VDAC1
KEGG_FC_GAMMA_R_MEDIATED_PHAGOCYTOSIS	0.610579	0.75221	-0.335968	-0.90412	3185	51	AKT3 PLPP3 LIMK2 PLPP1 MYO10 VASP RAF1 PIK3CB CRK DNM1L AKT1 MAPK1 RPS6KB1 PIP5K1C ASAP1 PIP5K1A
KEGG_TYPE_II_DIABETES_MELLITUS	0.610445	0.75221	-0.393903	-0.885933	3307	19	SOCS3 IRS2 SOCS1
KEGG_MISMATCH_REPAIR	0.645133	0.783376	0.385215	0.852612	2955	18	POLD2 POLD4 RPA3 SSBP1 MSH3 RFC2 MLH3
KEGG_FC_EPSILON_RI_SIGNALING_PATHWAY	0.664908	0.796578	-0.349001	-0.857225	3527	30	AKT3 SOS2 RAC3 RAF1 PIK3CB MAPK10 AKT1 MAPK1
KEGG_NON_SMALL_CELL_LUNG_CANCER	0.669393	0.796578	-0.332534	-0.855033	3518	38	AKT3 SOS2 ERBB2 TP53 RASSF5 RAF1 PIK3CB FHIT AKT1 MAPK1
KEGG_VIRAL_MYOCARDITIS	0.683361	0.805149	-0.349532	-0.842388	3642	27	ACTG1 CASP3 MYH10 HLADMB ACTB RAC3 EIF4G1 EIF4G3 HLAE MYH9
KEGG_VEGF_SIGNALING_PATHWAY	0.690878	0.806025	0.334512	0.843359	3271	37	HSPB1 HRAS PLCG2 VEGFA
KEGG_BLADDER_CANCER	0.75333	0.870352	-0.333619	-0.791209	4015	25	THBS1 ERBB2 TP53 PGF MYC RAF1 MAPK1
KEGG_LONG_TERM_POTENTIATION	0.769275	0.880228	-0.310233	-0.792989	4050	37	ATF4 RAF1 PLCB1 PPP1CB ITPR1 MAPK1 GNAQ RPS6KA6 PPP3CB PPP1R12A CREBBP NRAS
KEGG_NATURAL_KILLER_CELL_MEDIATED_CYTOTOXICITY	0.77933	0.883241	-0.304046	-0.796843	4071	43	CASP3 SHC2 TNFRSF10B NFAT5 SOS2 IFNGR2 RAC3 NFATC4 RAF1 PIK3CB HLAE MAPK1
KEGG_N_GLYCAN_BIOSYNTHESIS	0.797249	0.887006	0.307024	0.770037	3766	36	DAD1 ALG11 B4GALT3 DPM2 ALG8 ALG14 MGAT5 DPAGT1 RPN2 DPM3
KEGG_PROGESTERONE_MEDIATED_OOCYTE_MATURATION	0.79756	0.887006	-0.296838	-0.776352	4183	42	AKT3 GNAI2 RAF1 PIK3CB PDE3A MAPK10 AKT1 CDC16 MAPK1 ANAPC5
KEGG_ADHERENS_JUNCTION	0.80719	0.889403	-0.290006	-0.78245	4198	52	CSNK2A2 ACTG1 ACTN4 SMAD3 ERBB2 ACTB RAC3 NLK
KEGG_FATTY_ACID_METABOLISM	0.825037	0.900729	-0.313265	-0.734121	4441	23	ACSL3 ALDH1B1 ACSL1 ALDH3A2 ACSL4
KEGG_GLIOMA	0.852775	0.922547	0.28703	0.73564	4071	40	CALM1 HRAS PLCG2 CDK6 CALM2
KEGG_LYSINE_DEGRADATION	0.862797	0.92498	-0.291436	-0.715832	4577	30	ALDH1B1 EHMT1 ALDH3A2 DLST NSD2 SETD2 SETD1A
KEGG_PHOSPHATIDYLINOSITOL_SIGNALING_SYSTEM	0.870792	0.925216	-0.286336	-0.709106	4629	31	PI4KB CDS1 PIK3CB PLCB1 PLCD3 ITPR1 SYNJ2 PIP5K1C INPPL1 PIP5K1A PIK3R1 DGKZ PTEN CDS2
KEGG_CITRATE_CYCLE_TCA_CYCLE	0.896596	0.930819	0.283599	0.666611	4187	25	IDH3G ACO2 IDH3B SDHB MDH1 MDH2 SUCLG2 PDHB SDHA PDHA1 SUCLG1
KEGG_VALINE_LEUCINE_AND_ISOLEUCINE_DEGRADATION	0.899531	0.930819	0.274777	0.681534	4216	34	BCKDHA HSD17B10 ECHS1 PCCB ACAA1 HMGCL ACAT1
KEGG_AMYOTROPHIC_LATERAL_SCLEROSIS_ALS	0.886477	0.930819	-0.29365	-0.673425	4778	21	CASP3 TP53 BCL2L1 BCL2 PPP3CB RAB5A
KEGG_MELANOGENESIS	0.963487	0.988404	0.241339	0.620101	4564	41	CALM1 HRAS CALM2 WNT5A
KEGG_BASAL_TRANSCRIPTION_FACTORS	0.978275	0.99262	0.228872	0.523541	4502	22	TAF10 TAF11 GTF2A2 GTF2H1 GTF2H3
KEGG_SNARE_INTERACTIONS_IN_VESICULAR_TRANSPORT	0.98777	0.99262	-0.217461	-0.526304	5249	28	STX16 STX10 YKT6 STX7 SEC22B STX12 STX17 STX4 SNAP23 BNIP1
KEGG_BUTANOATE_METABOLISM	0.99262	0.99262	-0.208106	-0.463936	5379	18	ALDH1B1 ALDH3A2

## Sheet: Proximal Tubules
pathway	pval	padj	log2err	ES	NES	size	leadingEdge
KEGG_RIBOSOME	3.63e-08	5.11e-06	0.719513	0.636935	2.18562	84	RPL34 RPL12 RPS5 RPL23 RPL10A RPS20 RPS15 RPS12 RPL15 RPL18A RPL23A RPS6 RPSA RPS4X RPS23 UBA52 RPL35 RPL3 RPS9 RPLP1 RPL10 RPL11 RPL21 RPS28 RPL5 RPS3A RPS11 RPL27A RPL19 RPS17 RPLP0 RPS26 RPS27 RPS10 RPL6 RPS19 RPS16 RPL37 RPL29 RPL28 RPL8 RPS2 RPL22 RPL13A
KEGG_CYTOKINE_CYTOKINE_RECEPTOR_INTERACTION	2.1e-06	0.000147711	0.627257	-0.598185	-2.17965	62	TNF CCL2 CXCL3 IFNAR2 PDGFRA CCL28 CSF1 TNFSF9 CXCL2 VEGFA LTB IFNAR1 PDGFA BMP2 TNFRSF12A CXCL1 ACVR1 CXCL16 CXCR4 BMP7 IL1R1 CXCL12
KEGG_VIRAL_MYOCARDITIS	1.61e-05	0.000755136	0.57561	-0.671732	-2.10463	34	ICAM1 CAV1 MYH14 HLADMB HLAE CASP9 ACTB CASP3 RAC3 HLADMA DAG1 MYH9
KEGG_NOD_LIKE_RECEPTOR_SIGNALING_PATHWAY	2.44e-05	0.000861254	0.57561	-0.663474	-2.07876	34	TNF NFKBIA CCL2 MAPK10 BIRC3 TNFAIP3 CXCL2 MAPK8 CXCL1 RIPK2 MAP3K7
KEGG_FOCAL_ADHESION	0.000335543	0.0094623	0.498493	-0.402129	-1.67519	138	JUN MAPK10 CAV1 ACTN1 COL4A4 COL6A2 BIRC3 PDGFRA ITGA8 VEGFA COL4A6 COL5A1 THBS1 FLNA ZYX ITGB3 MYL9 ACTB PDGFA MAPK8 BCL2 PPP1CC COL1A2 RAC3 VCL FLNC PGF COL6A1 PRKCA CAV2 LAMA4 PARVB COL4A1 PIK3CB LAMA5 PAK4 CAPN2
KEGG_FATTY_ACID_METABOLISM	0.000575077	0.0135143	0.477271	0.681766	1.87128	26	ACAA1 ECI2 ALDH3A2 HADHB ADH6 ACOX1 ALDH2 ACADS HADHA ACAA2 ACAT2 ALDH7A1
KEGG_HUNTINGTONS_DISEASE	0.00086147	0.0137222	0.477271	0.439098	1.62856	147	SLC25A6 POLR2J ATP5PF ATP5F1A COX8A NDUFB6 NDUFA4 POLR2F COX7C ATP5F1E NDUFAB1 ATP5MC3 TGM2 NDUFS3 POLR2D ATP5F1B SDHC COX6B1 CLTA MTCYB SIN3A POLR2E UQCRH NDUFS5 NDUFB7 CLTB CREB1 UQCRQ BAX POLR2J3 COX5B TBPL1 POLR2L NDUFB2 NDUFA2 DNALI1 NDUFB3 POLR2B DNAL4 NDUFS1 POLR2A CREB5 COX4I1 NDUFS4 ATP5MC1 GNAQ NDUFB9 NDUFV3 PPARGC1A
KEGG_LEISHMANIA_INFECTION	0.0007882	0.0137222	0.477271	-0.590362	-1.80257	30	TNF NFKBIA JUN FOS HLADMB STAT1
KEGG_MAPK_SIGNALING_PATHWAY	0.000875884	0.0137222	0.477271	-0.36904	-1.57208	156	TNF JUN DDIT3 DUSP1 MAPK10 JUND FOS RELB GADD45B PDGFRA NR4A1 NFKB2 MAP2K3 MAP3K8 ATF4 DUSP5 FLNA PDGFA MAPK8 CASP3 MAPKAPK2 RAC3 MAP3K7 RASGRP1 MAP3K2 FLNC DUSP2 IL1R1 RAPGEF2 PRKCA MAP4K3 RRAS FGF9 TAB2 TAOK2 GADD45G DUSP3 DUSP14 MAPK1 MAP2K1 MAPK8IP3 MAP2K4 CACNB3 MYC MAP2K7 CRKL DUSP16
KEGG_DNA_REPLICATION	0.00104218	0.0146947	0.45506	0.657368	1.8397	29	POLE4 MCM3 MCM7 PCNA RFC2 POLD4 RPA1 PRIM2 POLD3 SSBP1 POLA1 MCM2 MCM5 RNASEH2B MCM4 RFC5 RNASEH2C LIG1 RFC3 RPA2 POLE3
KEGG_TOLL_LIKE_RECEPTOR_SIGNALING_PATHWAY	0.00247418	0.0317145	0.431708	-0.520659	-1.75922	44	TNF NFKBIA JUN MAPK10 FOS IFNAR2 MAP2K3 MAP3K8 STAT1 IFNAR1 MAPK8 MAP3K7
KEGG_RIG_I_LIKE_RECEPTOR_SIGNALING_PATHWAY	0.00281272	0.0330495	0.431708	-0.559207	-1.75658	33	TNF NFKBIA MAPK10 MAPK8 ATG12 MAVS MAP3K7 TANK
KEGG_ALZHEIMERS_DISEASE	0.00477789	0.0449122	0.407018	0.421828	1.54362	126	APOE CALM3 HSD17B10 ATP5PF ATP5F1A COX8A NDUFB6 NDUFA4 BACE1 GAPDH COX7C ATP5F1E NDUFAB1 CALM1 ATP5MC3 NDUFS3 ATP5F1B SDHC COX6B1 APH1A MTCYB UQCRH NDUFS5 CDK5 NDUFB7 UQCRQ APP COX5B NDUFB2 NDUFA2 NDUFB3 MME NDUFS1 FADD COX4I1 NDUFS4 ATF6 ATP5MC1 GNAQ NDUFB9 IDE NDUFV3 BID
KEGG_AMYOTROPHIC_LATERAL_SCLEROSIS_ALS	0.0047656	0.0449122	0.407018	-0.545318	-1.66504	30	TNF DERL1 MAP2K3 CASP9 CASP3 BCL2
KEGG_PATHWAYS_IN_CANCER	0.00458526	0.0449122	0.407018	-0.320074	-1.40559	208	NFKBIA JUN MAPK10 FOS COL4A4 BIRC3 PDGFRA PAX8 NFKB2 STAT1 DAPK3 TRAF4 VEGFA COL4A6 JUP APPL1 CASP9 PDGFA MAPK8 BMP2 CASP3 BCL2 ARNT2 GLI1 CUL2 RAC3 MDM2 FZD6 PGF MSH6 TFG PRKCA SMAD3 MLH1 RALBP1 ETS1 LAMA4 FGF9 ARAF COL4A1 PIK3CB LAMA5 ELOB MAPK1 MAP2K1 DVL1 STAT3 RBX1
KEGG_ADIPOCYTOKINE_SIGNALING_PATHWAY	0.00571592	0.0471983	0.407018	-0.512873	-1.67975	40	TNF NFKBIA MAPK10 NFKBIE PRKAB1
KEGG_OXIDATIVE_PHOSPHORYLATION	0.00602531	0.0471983	0.407018	0.432034	1.55016	111	ATP6V1F ATP5PF ATP5F1A COX8A NDUFB6 NDUFA4 COX7C ATP5F1E NDUFAB1 ATP6V0D1 ATP5MC3 ATP6V1E1 NDUFS3 ATP5F1B SDHC COX15 COX6B1 MTCYB UQCRH NDUFS5 NDUFB7 UQCRQ ATP5MF COX5B NDUFB2 NDUFA2 NDUFB3
KEGG_PARKINSONS_DISEASE	0.00553174	0.0471983	0.407018	0.436693	1.55883	109	SLC25A6 ATP5PF PARK7 ATP5F1A COX8A NDUFB6 NDUFA4 LRRK2 COX7C ATP5F1E NDUFAB1 UBE2L3 ATP5MC3 NDUFS3 ATP5F1B SDHC COX6B1 MTCYB UQCRH NDUFS5 NDUFB7 UQCRQ UBB COX5B NDUFB2 NDUFA2 NDUFB3
KEGG_DILATED_CARDIOMYOPATHY	0.0084128	0.0575693	0.38073	-0.487067	-1.60737	41	TNF ITGA8 DES ITGB3 ACTB TNNT2 TPM1 TPM2 TPM4 DAG1
KEGG_EPITHELIAL_CELL_SIGNALING_IN_HELICOBACTER_PYLORI_INFECTION	0.00806175	0.0575693	0.38073	-0.475363	-1.62126	46	NFKBIA JUN MAPK10 ATP6V0A2 MAPK8 CXCL1 CASP3 ATP6V0E1 HBEGF CSK
KEGG_PPAR_SIGNALING_PATHWAY	0.00857415	0.0575693	0.38073	0.557757	1.61012	33	DBI ACAA1 SCD5 ACOX1 CYP27A1 SCP2 FABP5 PPARA PLTP
KEGG_T_CELL_RECEPTOR_SIGNALING_PATHWAY	0.0123027	0.0788491	0.38073	-0.420506	-1.53222	62	TNF NFKBIA JUN FOS NCK1 NFKBIE MAP3K8
KEGG_HYPERTROPHIC_CARDIOMYOPATHY_HCM	0.0130639	0.0800877	0.38073	-0.474609	-1.59344	43	TNF ITGA8 PRKAB1 DES ITGB3 ACTB TNNT2 TPM1 TPM2 TPM4 DAG1
KEGG_PEROXISOME	0.0175248	0.102958	0.352488	0.481091	1.54685	56	PXMP2 ACAA1 ECI2 PEX11B PHYH AMACR MPV17L ACOX1 EPHX2 PEX1 SCP2 PRDX5 AGPS DECR2 ABCD1 IDH2 HSD17B4 NUDT12 PRDX1
KEGG_COLORECTAL_CANCER	0.0192439	0.108536	0.352488	-0.426707	-1.51236	53	JUN MAPK10 FOS APPL1 CASP9 MAPK8 CASP3 BCL2 RAC3 MSH6 SMAD3 MLH1 ARAF PIK3CB MAPK1 MAP2K1
KEGG_APOPTOSIS	0.0233505	0.121941	0.352488	-0.418448	-1.51211	57	TNF NFKBIA ENDOG BIRC3 CASP9 CASP3 BCL2 CASP7 IL1R1 ENDOD1 PIK3CB CAPN2
KEGG_PROPANOATE_METABOLISM	0.0230462	0.121941	0.352488	0.589435	1.60205	25	ALDH6A1 HIBCH ALDH3A2 ALDH2 SUCLA2 ABAT HADHA LDHB ACAT2 ALDH7A1
KEGG_HEMATOPOIETIC_CELL_LINEAGE	0.0260552	0.131207	0.352488	-0.559834	-1.51017	17	TNF CSF1 CD9 ITGB3 IL1R1 EPOR TFRC IL11RA ITGA3
KEGG_SYSTEMIC_LUPUS_ERYTHEMATOSUS	0.0331887	0.161366	0.321776	-0.609886	-1.58012	15	TNF ACTN1 HLADMB
KEGG_PYRIMIDINE_METABOLISM	0.0353359	0.166079	0.321776	0.435196	1.4449	69	POLE4 NME6 POLR2J NME5 POLR3C ITPA POLR2F DUT POLR2D POLD4 POLR2E TYMS POLR2J3 NME2 POLR2L ENTPD5 POLR2B NT5C2 PRIM2 NME1 POLD3 POLR2A
KEGG_VALINE_LEUCINE_AND_ISOLEUCINE_DEGRADATION	0.0367239	0.167035	0.321776	0.493319	1.48674	40	ALDH6A1 HSD17B10 ACAA1 HIBCH ALDH3A2 HADHB ALDH2 ACADS ABAT BCAT2 HADHA ACAA2 OXCT1 ACAT2
KEGG_LYSOSOME	0.0397644	0.175212	0.276501	0.404414	1.39919	87	CTSF NPC2 IGF2R AP4M1 ACP2 AP1S1 SUMF1 HEXA ATP6V0D1 CD164 CLTA GALNS CD63 CLN3 CLTB LIPA LAPTM4B NEU1 MCOLN1 HEXB TPP1 SGSH LAPTM4A M6PR ASAH1 ATP6V0C CTSC GUSB CTSB SORT1 LAMP1
KEGG_PURINE_METABOLISM	0.0415473	0.17752	0.266351	0.392266	1.38262	96	POLE4 NME6 POLR2J NME5 POLR3C NUDT9 ITPA NUDT5 GMPR2 PDE6B ADSL POLR2F POLR2D POLD4 POLR2E ENTPD2 POLR2J3 NME2 POLR2L ENTPD5 POLR2B GART NT5C2 PRIM2 NME1 POLD3 POLR2A
KEGG_TGF_BETA_SIGNALING_PATHWAY	0.043954	0.18228	0.321776	-0.386899	-1.38659	56	TNF ID4 SMAD9 THBS1 BMP2 ACVR1 ID1 BMP7 SMAD3 SMAD5 MAPK1 RBX1 SMAD7 MYC BMPR1B
KEGG_ECM_RECEPTOR_INTERACTION	0.0503719	0.19729	0.321776	-0.416656	-1.38409	42	COL4A4 COL6A2 ITGA8 COL4A6 COL5A1 HSPG2 THBS1 ITGB3 COL1A2 COL6A1 DAG1 LAMA4 COL4A1 LAMA5
KEGG_SPLICEOSOME	0.0498576	0.19729	0.24134	0.368165	1.33689	121	SRSF7 SNRPF LSM7 HSPA8 LSM5 SNRPE THOC2 SNRPD3 SNRNP40 LSM6 SRSF1 LSM3 HNRNPU SYF2 SNRPD2 PUF60 CTNNBL1 HNRNPA3 SRSF2 LSM4 RBM8A
KEGG_GLYCEROLIPID_METABOLISM	0.0538721	0.199894	0.252961	0.507159	1.43475	30	GLYCTK TKFC DGKZ AGPAT1 ALDH3A2 ALDH2 AGPAT3 DGKD ALDH7A1 AGK AKR1A1 GK ALDH1B1
KEGG_RETINOL_METABOLISM	0.0529101	0.199894	0.261664	0.630984	1.51366	15	RDH5 UGT2A3 ADH6
KEGG_BASE_EXCISION_REPAIR	0.0567986	0.205071	0.248911	0.516112	1.43554	28	POLE4 APEX1 PCNA OGG1 POLD4 TDG SMUG1 POLD3 UNG NTHL1
KEGG_RNA_DEGRADATION	0.0581761	0.205071	0.234393	0.432876	1.39182	56	CNOT7 LSM7 LSM5 DCP1B LSM6 LSM3 MPHOSPH6 CNOT10 EXOSC8 CNOT6 EXOSC3 EXOSC10 LSM4 HSPD1 HSPA9 XRN2 EXOSC1 EXOSC9 CNOT8
KEGG_PROTEASOME	0.0606557	0.208597	0.234393	0.465284	1.40224	40	PSME3 PSMB3 PSMA2 PSME2 PSME4 PSMB5 PSMA3 POMP PSMD4 PSMB4 PSMC3 PSMD2 PSME1 PSMC6 PSMB7 PSMD12 PSMD1 PSMD14 PSMC4
KEGG_PHOSPHATIDYLINOSITOL_SIGNALING_SYSTEM	0.0676568	0.221851	0.222056	0.465492	1.38907	39	CALM3 PIK3R1 DGKZ PIK3R3 CALM1 IMPA2 PIP4K2A
KEGG_STARCH_AND_SUCROSE_METABOLISM	0.0671378	0.221851	0.231127	0.564346	1.4479	20	MGAM UGDH UGT2A3 AGL PGM2 GBE1 PGM2L1 PYGB GUSB UGP2
KEGG_AMINO_SUGAR_AND_NUCLEOTIDE_SUGAR_METABOLISM	0.0783646	0.24282	0.208955	0.473417	1.3523	32	GMDS UGDH GNPDA1 HEXA PMM1 PGM2 NAGK GALE GNPDA2 HEXB GMPPB CYB5R3 GNPNAT1 UGP2 GALK2 GALT UAP1
KEGG_B_CELL_RECEPTOR_SIGNALING_PATHWAY	0.0809399	0.24282	0.257206	-0.393175	-1.33391	45	NFKBIA JUN FOS NFKBIE
KEGG_MELANOGENESIS	0.0802568	0.24282	0.199915	0.434779	1.37056	51	POMC CALM3 CAMK2G KRAS CALM1 FZD5 CREB1 MITF FZD7
KEGG_VASOPRESSIN_REGULATED_WATER_REABSORPTION	0.0793269	0.24282	0.248911	-0.425386	-1.33622	33	VAMP2 DYNC1LI1 DCTN4 ARHGDIA DCTN1 RAB5A ARHGDIB CREB3L4 DYNC1H1 CREB3 DCTN6
KEGG_VIBRIO_CHOLERAE_INFECTION	0.0898369	0.263896	0.287805	-0.425744	-1.37347	37	KDELR3 KDELR1 ARF1 ATP6V0A2 ACTB ATP6V0E1 TJP2 SEC61G PRKCA
KEGG_DRUG_METABOLISM_CYTOCHROME_P450	0.0936396	0.264169	0.193813	0.532483	1.36615	20	FMO1 GSTP1 GSTA4 GSTZ1 UGT2A3 ADH6 MGST2 MGST1
KEGG_TYPE_II_DIABETES_MELLITUS	0.0936768	0.264169	0.224966	-0.475958	-1.37655	23	TNF MAPK10 MAPK8 HK2 SOCS1 PIK3CB MAPK1
KEGG_ARRHYTHMOGENIC_RIGHT_VENTRICULAR_CARDIOMYOPATHY_ARVC	0.100756	0.264301	0.224966	-0.39871	-1.29656	38	ACTN1 ITGA8 DES DSG2 JUP DSC2 ITGB3 ACTB
KEGG_BIOSYNTHESIS_OF_UNSATURATED_FATTY_ACIDS	0.0987654	0.264301	0.188204	0.587576	1.40953	15	ACAA1 SCD5 ACOX1 HADHA TECR HSD17B12 ELOVL2 HACD2 FADS1
KEGG_PENTOSE_PHOSPHATE_PATHWAY	0.101222	0.264301	0.184706	0.533177	1.36353	19	DERA PGD RBKS PGM2 TALDO1 G6PD PGLS PRPS1
KEGG_RNA_POLYMERASE	0.0956522	0.264301	0.190023	0.512961	1.35803	23	POLR2J POLR3C POLR2F POLR2D POLR2E POLR2J3 POLR2L POLR2B POLR2A
KEGG_CHEMOKINE_SIGNALING_PATHWAY	0.113846	0.281619	0.234393	-0.317397	-1.21677	84	NFKBIA CCL2 CXCL3 CCL28 STAT1 CXCL2 CXCL1 CXCL16 CXCR4 GRK3 CSK CXCL12
KEGG_GLIOMA	0.11236	0.281619	0.166934	0.419054	1.30078	47	CALM3 PIK3R1 CAMK2G CDK6 KRAS PIK3R3 CALM1 EGFR PDGFB AKT2 CDK4
KEGG_NATURAL_KILLER_CELL_MEDIATED_CYTOTOXICITY	0.113158	0.281619	0.216543	-0.345475	-1.22956	54	TNF ICAM1 IFNAR2 HLAE IFNAR1 CASP3 RAC3 PRKCA ARAF PIK3CB MAPK1 MAP2K1
KEGG_FC_GAMMA_R_MEDIATED_PHAGOCYTOSIS	0.127329	0.309542	0.153159	0.387691	1.25666	60	VAV3 PIK3R1 MARCKSL1 PAK1 PIK3R3 RPS6KB1 DNM1L ARPC2 ARPC1A WASF1 ARPC5 ASAP1 WASL AKT2 ARPC4 VASP
KEGG_METABOLISM_OF_XENOBIOTICS_BY_CYTOCHROME_P450	0.136042	0.325118	0.158514	0.510856	1.31067	20	GSTP1 GSTA4 GSTZ1 UGT2A3 ADH6 AKR1C3 MGST2 MGST1
KEGG_MELANOMA	0.14239	0.334615	0.148261	0.407431	1.24292	44	PIK3R1 CDK6 KRAS PIK3R3 FGF13 FGFR1 FGF17 MITF EGFR PDGFB AKT2 CDK4 CDH1
KEGG_NUCLEOTIDE_EXCISION_REPAIR	0.15082	0.347049	0.143759	0.414211	1.24832	40	POLE4 PCNA CUL4B RFC2 GTF2H3 POLD4 CDK7 RPA1 POLD3 ERCC2 GTF2H4 RFC5 XPC LIG1 RFC3 RPA2 POLE3 ERCC1
KEGG_PORPHYRIN_AND_CHLOROPHYLL_METABOLISM	0.152603	0.347049	0.15017	0.523913	1.29584	17	FTH1 UGT2A3 COX15 GUSB HMBS BLVRB BLVRA ALAS1 UGT2B7
KEGG_SMALL_CELL_LUNG_CANCER	0.156425	0.350093	0.188204	-0.331799	-1.20258	60	NFKBIA COL4A4 BIRC3 TRAF4 COL4A6 FHIT CASP9 BCL2
KEGG_CYTOSOLIC_DNA_SENSING_PATHWAY	0.166667	0.367188	0.161979	-0.473097	-1.2822	18	NFKBIA POLR1D MAVS POLR3F
KEGG_BLADDER_CANCER	0.178313	0.386803	0.161979	-0.393093	-1.2267	32	DAPK3 VEGFA THBS1 TYMP MDM2 PGF ARAF MAPK1 MAP2K1 MYC VEGFB CCND1 RASSF1
KEGG_VASCULAR_SMOOTH_MUSCLE_CONTRACTION	0.186196	0.397782	0.126254	0.375229	1.18284	51	MYL6 CALM3 CALD1 KCNMB4 CALM1
KEGG_ADHERENS_JUNCTION	0.203343	0.421637	0.16318	-0.318969	-1.15756	61	ACTN1 SNAI2 ACTB RAC3 VCL MAP3K7 PTPRJ LMO7 NECTIN3 SMAD3 NECTIN2 FARP2 MAPK1
KEGG_GLUTATHIONE_METABOLISM	0.203072	0.421637	0.124434	0.425817	1.21193	31	PGD GSTP1 GSTA4 GSTZ1 ODC1 MGST2 MGST1 SMS G6PD IDH2
KEGG_CELL_CYCLE	0.211988	0.433193	0.111011	0.338332	1.17252	88	MCM3 TFDP1 CDK6 MCM7 ANAPC10 YWHAQ PCNA CCND3 BUB3 ANAPC4 ANAPC7 E2F5 CDK7 MAD2L1 MAD1L1 CDKN2D CDK4 SKP1 SKP2 YWHAB MCM2 MCM5 CDC25B ATR MCM4 PRKDC
KEGG_NOTCH_SIGNALING_PATHWAY	0.216867	0.436833	0.145516	-0.379894	-1.18551	32	RBPJ HES1 DTX4 CIR1 KAT2A NOTCH1 DVL1 LFNG
KEGG_ENDOCYTOSIS	0.22069	0.438271	0.175204	-0.266287	-1.09407	129	PDGFRA PARD6B HLAE ARFGAP3 RAB22A ARFGAP1 STAM2 VPS45 CXCR4 CHMP2B HGS MVB12A TSG101 MDM2 GRK3 VPS37B AP2A1 VPS36 EPN2 RBSN ACAP3 ACAP1 CHMP4B SH3GLB2 AGAP1 RAB5A PSD3 TFRC RAB11FIP1 AP2A2 VPS37D STAM RAB11FIP2 CHMP1B CHMP2A GRK2 IQSEC1 SMAP1 ERBB4 PRKCZ ITCH LDLR RABEP1 EEA1 RUFY1 ASAP2 SH3GL1 DNM1 PDCD6IP PARD6G HRAS
KEGG_GLYCINE_SERINE_AND_THREONINE_METABOLISM	0.228007	0.441573	0.119888	0.485973	1.202	17	GLYCTK GCAT GAMT BHMT SHMT1 AMT PHGDH
KEGG_OOCYTE_MEIOSIS	0.228616	0.441573	0.110122	0.356511	1.15784	61	CALM3 CAMK2G AR CALM1 ANAPC10 YWHAQ PPP2R5E ANAPC4 ANAPC7 MAD2L1
KEGG_NEUROTROPHIN_SIGNALING_PATHWAY	0.238994	0.45538	0.159647	-0.285956	-1.09865	88	NFKBIA JUN MAPK10 NFKBIE ATF4 MAPK8 BCL2 RIPK2 MAPKAPK2 KIDINS220 CSK
KEGG_ALDOSTERONE_REGULATED_SODIUM_REABSORPTION	0.246018	0.462513	0.113787	0.454166	1.17968	21	PIK3R1 FXYD2 KRAS PIK3R3
KEGG_GNRH_SIGNALING_PATHWAY	0.261214	0.48462	0.138022	-0.314789	-1.10656	51	JUN MAPK10 MAP2K3 ATF4 MAPK8 HBEGF MAP3K2 PRKCA
KEGG_TRYPTOPHAN_METABOLISM	0.265487	0.486151	0.10882	0.440617	1.15148	22	ACMSD HAAO ALDH3A2 OGDHL ALDH2 HADHA WARS2 OGDH ACAT2
KEGG_CELL_ADHESION_MOLECULES_CAMS	0.278689	0.49846	0.135741	-0.301508	-1.08057	56	ICAM1 HLADMB ITGA8 HLAE PVR HLADMA CADM1 NECTIN3 VCAM1 NECTIN2
KEGG_LEUKOCYTE_TRANSENDOTHELIAL_MIGRATION	0.279279	0.49846	0.142901	-0.290512	-1.07779	70	ICAM1 SIPA1 ACTN1 MYL9 ACTB CXCR4 VCL CXCL12 PRKCA VCAM1
KEGG_REGULATION_OF_ACTIN_CYTOSKELETON	0.301754	0.531842	0.149208	-0.2546	-1.05937	136	DIAPH2 MYH14 ACTN1 PDGFRA ITGA8 LIMK2 ARPC1B ENAH ARPC5L ITGB3 MYL9 ACTB PDGFA PPP1CC IQGAP2 RAC3 VCL CSK MYH9 RRAS FGF9 SLC9A1 ARAF PIK3CB PAK4
KEGG_PRION_DISEASES	0.344037	0.598879	0.10882	-0.386367	-1.07368	20	HSPA5 EGR1 PRNP SOD1 NOTCH1 MAPK1 MAP2K1
KEGG_TIGHT_JUNCTION	0.34891	0.599954	0.128789	-0.270776	-1.04811	90	MYH14 ACTN1 PARD6B ASH1L PPP2R2A YBX3 MYL9 ACTB CASK TJP2 PRKCA MYH9 RRAS
KEGG_CALCIUM_SIGNALING_PATHWAY	0.376812	0.621081	0.0826646	0.329372	1.04128	53	CALM3 SLC25A6 CAMK2G CALM1 ERBB3 EGFR
KEGG_FC_EPSILON_RI_SIGNALING_PATHWAY	0.378788	0.621081	0.10882	-0.322865	-1.05733	39	TNF MAPK10 MAP2K3 MAPK8 RAC3 PRKCA PIK3CB MAPK1 MAP2K1 MAP2K4 MAP2K7
KEGG_HOMOLOGOUS_RECOMBINATION	0.378815	0.621081	0.0883594	0.429151	1.06146	17	RAD51D POLD4 RPA1 MUS81 POLD3 SSBP1 RAD51C
KEGG_RENAL_CELL_CARCINOMA	0.367403	0.621081	0.116739	-0.288726	-1.04334	57	JUN FLCN VEGFA ARNT2 CUL2 PGF ETS1 ARAF PIK3CB PAK4 ELOB MAPK1 MAP2K1 RBX1
KEGG_ERBB_SIGNALING_PATHWAY	0.409972	0.664438	0.109684	-0.270236	-0.993445	64	JUN MAPK10 NCK1 MAPK8 HBEGF PRKCA ARAF PIK3CB PAK4 MAPK1 MAP2K1 MAP2K4 MYC MAP2K7 CRKL PTK2
KEGG_P53_SIGNALING_PATHWAY	0.416667	0.667614	0.102822	-0.301745	-1.01307	43	GADD45B DDB2 SIAH1 THBS1 CASP9 CASP3 MDM2 CCNB1 IGFBP3 GADD45G
KEGG_COMPLEMENT_AND_COAGULATION_CASCADES	0.426606	0.668349	0.0956031	-0.363342	-1.0097	20	PLAT TFPI A2M CFH F3
KEGG_PROGESTERONE_MEDIATED_OOCYTE_MATURATION	0.425361	0.668349	0.0760837	0.325587	1.01065	47	PIK3R1 KRAS PIK3R3 ANAPC10 HSP90AA1 ANAPC4 ANAPC7 MAD2L1
KEGG_LONG_TERM_POTENTIATION	0.434426	0.673122	0.0760837	0.334919	1.00936	40	CALM3 CAMK2G KRAS CALM1
KEGG_AXON_GUIDANCE	0.444444	0.681084	0.111463	-0.259196	-0.993615	86	NCK1 EPHA2 SEMA6D LIMK2 EFNB2 NRP1 EFNA5 RAC3 CXCR4 CXCL12 EPHB6 SEMA4G PAK4 MAPK1 EFNB1 EFNB3 ROBO2 SEMA3F SRGAP2 PTK2 EFNA3
KEGG_CITRATE_CYCLE_TCA_CYCLE	0.449225	0.681084	0.0768737	0.365538	1.01672	28	IDH3B OGDHL SDHC SUCLA2 FH OGDH MDH1 IDH2 IDH3A
KEGG_CARDIAC_MUSCLE_CONTRACTION	0.458746	0.688119	0.0736213	0.325034	0.989202	43	FXYD2 COX8A COX7C TPM3 COX6B1 MTCYB UQCRH TNNI3 UQCRQ COX5B
KEGG_AMINOACYL_TRNA_BIOSYNTHESIS	0.477876	0.69979	0.0751182	0.402577	0.983753	16	NARS2 RARS2 WARS2 CARS2 FARSB HARS2 PSTK
KEGG_ARACHIDONIC_ACID_METABOLISM	0.47619	0.69979	0.0751182	0.417683	1.00198	15	EPHX2 AKR1C3 CBR1 LTA4H LTC4S PTGDS TBXAS1 PLA2G12A
KEGG_BUTANOATE_METABOLISM	0.481416	0.69979	0.0747385	0.378	0.987842	22	ALDH3A2 ALDH2 ACADS ABAT HADHA OXCT1 ACAT2 ALDH7A1
KEGG_SNARE_INTERACTIONS_IN_VESICULAR_TRANSPORT	0.5	0.719388	0.0902635	-0.316836	-0.967408	30	VAMP2 GOSR1 STX16 VAMP7 STX5 STX2 GOSR2 STX6 VAMP5 STX17 BET1 BNIP1 VTI1A
KEGG_MISMATCH_REPAIR	0.511504	0.728506	0.0716527	0.374226	0.972039	21	PCNA RFC2 POLD4 RPA1 POLD3 SSBP1 RFC5 LIG1 RFC3 RPA2
KEGG_REGULATION_OF_AUTOPHAGY	0.525843	0.741438	0.0826646	-0.352043	-0.949649	17	ATG4C ATG12 ULK2 ATG3 GABARAPL1 ATG4D PRKAA2
KEGG_PANCREATIC_CANCER	0.537859	0.750872	0.0897105	-0.271385	-0.957706	52	MAPK10 STAT1 VEGFA CASP9 MAPK8 RAC3 PGF SMAD3 RALBP1 ARAF PIK3CB MAPK1 MAP2K1 STAT3
KEGG_DRUG_METABOLISM_OTHER_ENZYMES	0.566308	0.774725	0.0672065	0.376213	0.939345	18	ITPA UGT2A3 TPMT
KEGG_HISTIDINE_METABOLISM	0.571429	0.774725	0.0659816	0.382973	0.918712	15	ALDH3A2 METTL6 ALDH2 LCMT1 ALDH7A1 ALDH1B1 HEMK1 METTL2B TRMT11
KEGG_NON_SMALL_CELL_LUNG_CANCER	0.560855	0.774725	0.0635008	0.307777	0.929974	41	PIK3R1 CDK6 KRAS PIK3R3 EGFR AKT2 CDK4
KEGG_BASAL_TRANSCRIPTION_FACTORS	0.57976	0.778535	0.0639272	0.333917	0.916521	26	TAF6 GTF2F2 GTF2H3 GTF2I TAF6L TBPL1 TAF9 GTF2H4
KEGG_CYSTEINE_AND_METHIONINE_METABOLISM	0.594966	0.791417	0.0770737	-0.314633	-0.904085	22	IL4I1 MTR APIP
KEGG_PROSTATE_CANCER	0.60114	0.792156	0.0883594	-0.251766	-0.929385	67	NFKBIA PDGFRA ATF4 CASP9 PDGFA BCL2 MDM2 ARAF PIK3CB MAPK1 CREB3L4 MAP2K1 CREB3
KEGG_WNT_SIGNALING_PATHWAY	0.611842	0.798794	0.0956031	-0.240687	-0.937554	96	JUN MAPK10 DAAM1 SIAH1 MAPK8 RAC3 MAP3K7 FZD6 PRKCA SMAD3 TBL1XR1 MMP7 DVL1 RBX1 FBXW11 MYC
KEGG_ALANINE_ASPARTATE_AND_GLUTAMATE_METABOLISM	0.621239	0.800763	0.0621124	0.365101	0.892175	16	NIT2 ADSL ASL ABAT
KEGG_GALACTOSE_METABOLISM	0.624709	0.800763	0.0755015	-0.328308	-0.900208	19	PFKP B4GALT1 PFKL HK2
KEGG_TYROSINE_METABOLISM	0.646789	0.821597	0.0728939	-0.316358	-0.87913	20	IL4I1 MAOA
KEGG_CHRONIC_MYELOID_LEUKEMIA	0.686427	0.862379	0.0515309	0.269884	0.872587	58	PIK3R1 CBLC CDK6 KRAS PIK3R3
KEGG_INOSITOL_PHOSPHATE_METABOLISM	0.691126	0.862379	0.0553643	0.302033	0.859628	31	ALDH6A1 IMPA2 PIP4K2A
KEGG_ANTIGEN_PROCESSING_AND_PRESENTATION	0.69916	0.862802	0.0541201	0.293343	0.853969	34	PSME3 HSPA8 PSME2 HSP90AA1 HSPA4 CREB1 HLAA CD74 CALR CTSB RFXAP PSME1
KEGG_NICOTINATE_AND_NICOTINAMIDE_METABOLISM	0.703704	0.862802	0.0560596	0.343505	0.824032	15	NADK NT5C2 NADSYN1 NUDT12 NT5C NMNAT3 NNT
KEGG_DORSO_VENTRAL_AXIS_FORMATION	0.729977	0.868566	0.0667426	-0.305132	-0.80872	16	SPIRE2 ETS1 NOTCH1 MAPK1 MAP2K1
KEGG_INSULIN_SIGNALING_PATHWAY	0.733045	0.868566	0.0449543	0.24386	0.856364	95	CALM3 PIK3R1 CBLC RPS6 KRAS PIK3R3 CALM1 RPS6KB1 PRKCI
KEGG_NEUROACTIVE_LIGAND_RECEPTOR_INTERACTION	0.723653	0.868566	0.0683111	-0.283421	-0.819701	23	TSPO GABBR1 S1PR2 NR3C1
KEGG_PATHOGENIC_ESCHERICHIA_COLI_INFECTION	0.716113	0.868566	0.0732559	-0.258015	-0.8571	42	NCK1 ARPC1B ARPC5L ACTB TUBA4A PRKCA TUBB2A
KEGG_GLYCOLYSIS_GLUCONEOGENESIS	0.756757	0.874612	0.0684715	-0.257823	-0.831747	37	PFKP ENO2 ENO3 PFKL PDHA1 HK2
KEGG_LYSINE_DEGRADATION	0.756303	0.874612	0.0504983	0.280952	0.826301	37	ALDH3A2 OGDHL ALDH2 HADHA SETMAR DOT1L OGDH SETDB2 ACAT2
KEGG_MTOR_SIGNALING_PATHWAY	0.75082	0.874612	0.0496901	0.273533	0.824356	40	PIK3R1 RPS6 PIK3R3 RPS6KB1 ULK3 RICTOR AKT2 EIF4B
KEGG_ARGININE_AND_PROLINE_METABOLISM	0.771721	0.884655	0.0501934	0.283497	0.8098	32	ODC1 ALDH3A2 ASL ALDH2 GAMT SMS CKB AMD1 ALDH7A1
KEGG_ONE_CARBON_POOL_BY_FOLATE	0.785841	0.88686	0.0511148	0.310427	0.758571	16	MTHFD1 TYMS GART SHMT1 AMT
KEGG_THYROID_CANCER	0.786223	0.88686	0.0649408	-0.265478	-0.780892	25	PAX8 TFG MAPK1 MAP2K1 MYC CCND1 HRAS RXRA PPARG MAPK3
KEGG_FRUCTOSE_AND_MANNOSE_METABOLISM	0.810435	0.906915	0.0488971	0.28958	0.766642	23	GMDS PHPT1 PMM1 MTMR2 GMPPB TPI1 MTMR6 SORD MTMR1 HK1 PMM2
KEGG_ENDOMETRIAL_CANCER	0.826514	0.917626	0.0452247	0.257215	0.784668	44	PIK3R1 KRAS PIK3R3 EGFR AKT2 CDH1
KEGG_ACUTE_MYELOID_LEUKEMIA	0.86743	0.942669	0.0430173	0.252755	0.76529	42	PIK3R1 KRAS PIK3R3 RPS6KB1
KEGG_BASAL_CELL_CARCINOMA	0.904988	0.942669	0.0582216	-0.231735	-0.703584	28	BMP2 GLI1 FZD6
KEGG_GLYCEROPHOSPHOLIPID_METABOLISM	0.887789	0.942669	0.0423318	0.240346	0.731465	43	DGKZ AGPAT1 PCYT2 PTDSS2 LYPLA2 GPD1 AGPAT3 DGKD CHPT1 CRLS1 PLA2G12A
KEGG_GLYCOSYLPHOSPHATIDYLINOSITOL_GPI_ANCHOR_BIOSYNTHESIS	0.903153	0.942669	0.0558265	-0.245245	-0.664669	18	PIGF PIGL PIGS
KEGG_HEDGEHOG_SIGNALING_PATHWAY	0.864608	0.942669	0.0603786	-0.249091	-0.732691	25	BMP2 GLI1 BMP7
KEGG_JAK_STAT_SIGNALING_PATHWAY	0.894246	0.942669	0.0392759	0.231699	0.752491	61	PIK3R1 CBLC PIK3R3 JAK1 CCND3 STAT6 CTF1 PRLR IRF9 AKT2 SOCS7 PIAS2 PIAS1 PIAS4
KEGG_PYRUVATE_METABOLISM	0.904306	0.942669	0.0585938	-0.229988	-0.690211	27	HAGH PDHA1 ME2 GRHPR GLO1
KEGG_SPHINGOLIPID_METABOLISM	0.897862	0.942669	0.0585938	-0.241037	-0.701952	24	DEGS1 ACER3 PLPP3
KEGG_VEGF_SIGNALING_PATHWAY	0.909241	0.942669	0.0412376	0.234796	0.714573	43	PIK3R1 KRAS PIK3R3 MAPKAPK3
KEGG_N_GLYCAN_BIOSYNTHESIS	0.918367	0.945181	0.0609039	-0.221007	-0.723838	40	B4GALT1 MAN2A1 TUSC3 ALG2 DPAGT1 ALG12 MGAT3 ALG9 MGAT4B ALG1
KEGG_PROTEIN_EXPORT	0.930973	0.947824	0.0433637	0.257238	0.67225	22	SRP14 IMMP2L SEC11A SEC11C OXA1L IMMP1L SRP9
KEGG_UBIQUITIN_MEDIATED_PROTEOLYSIS	0.934379	0.947824	0.0331626	0.211783	0.763768	115	CBLC UBE2D4 STUB1 UBE2L3 ANAPC10 BIRC6 CUL4B UBE2I FBXW8 BIRC2 UBE2N ANAPC4 ANAPC7 CUL3 UBE4A UBA6 SKP1 DET1 PPIL2 SAE1 SKP2 UBE2D1 KLHL9 PIAS2 PIAS1
KEGG_GAP_JUNCTION	0.994778	0.994778	0.0582216	-0.181981	-0.642201	52	PDGFRA PDGFA MAP3K2 TUBA4A PRKCA TUBB2A MAPK1 MAP2K1
KEGG_LONG_TERM_DEPRESSION	0.992647	0.994778	0.0553643	-0.176362	-0.538493	30	PRKCA ARAF MAPK1 MAP2K1 RAF1 GUCY1A1 HRAS GNA11 MAPK3 GNAI2 ITPR1

## Sheet: Distal Tubules
pathway	pval	padj	log2err	ES	NES	size	leadingEdge
KEGG_ECM_RECEPTOR_INTERACTION	5.71e-05	0.00258739	0.557332	-0.620013	-2.04922	45	COL1A2 COL1A1 LAMA5 COL6A2 COL3A1 COL6A1 ITGA1 THBS1 ITGA5 COL6A3 COL4A4 COL4A2 ITGAV
KEGG_FOCAL_ADHESION	4.11e-05	0.00258739	0.557332	-0.446461	-1.7963	134	COL1A2 VEGFA MYL9 COL1A1 LAMA5 COL6A2 ZYX COL3A1 COL6A1 PDGFB ITGA1 THBS1 CCND2 SHC2 SHC1 FLNA ITGA5 COL6A3 MYLK PGF COL4A4 ACTN4 COL4A2 FLNB ITGAV BIRC2 CAPN2
KEGG_OOCYTE_MEIOSIS	3.86e-05	0.00258739	0.557332	0.570726	1.80808	76	YWHAQ CALM2 YWHAB CALM1 CALM3 PPP2R1B PPP1CA CDC26 YWHAE ANAPC4 CDK2 SKP1 RBX1 SMC3 FBXO5 ANAPC5 PPP1CC ANAPC11 PRKX BUB1 ADCY6 CCNB1 SLK PPP2R5D MAD2L1 PPP2R5E ANAPC13 PLK1 CCNB2
KEGG_PATHOGENIC_ESCHERICHIA_COLI_INFECTION	8.42e-05	0.00286141	0.538434	0.659647	1.91917	42	TUBA1A YWHAQ ARPC3 ARPC1A TUBB2B RHOA TUBB ARPC5 ACTG1 NCK2 TUBA1B ARPC2 ROCK1 TUBB3
KEGG_PROTEASOME	0.000121568	0.00330664	0.538434	0.648578	1.86629	40	PSMA4 PSMD11 SEM1 PSMD2 PSMF1 PSMD1 PSMC5 PSMB10 PSMB3 PSMA7 PSMB6 PSMB4 PSMC3 PSMA3 PSMC6 PSMD13
KEGG_BASE_EXCISION_REPAIR	0.000501901	0.0092794	0.477271	0.685462	1.87843	30	PARP1 APEX1 UNG HMGB1 FEN1 MUTYH PCNA POLE2 POLE4 LIG3 MBD4 POLD2
KEGG_DNA_REPLICATION	0.000482082	0.0092794	0.498493	0.664938	1.852	34	MCM3 MCM6 MCM5 FEN1 RPA3 PCNA POLE2 PRIM1 SSBP1 RFC2 POLA2 POLE4 RFC3 RNASEH2B POLD2 RPA2 RFC5 DNA2 RNASEH2C PRIM2 LIG1
KEGG_HUNTINGTONS_DISEASE	0.000623019	0.0092794	0.477271	0.4738	1.64406	148	POLR2L SLC25A5 VDAC1 MTCYB COX8A NDUFS6 ATP5PO NDUFC2 TAF4 COX6C HDAC1 UQCR10 HTT NDUFB3 TP53 COX7C NDUFB2 MTATP6 SLC25A6 GRIN2B CREB3L4 NDUFB1 TBPL1 PPARG IFT57 ATP5F1A POLR2B ATP5MC1 MTCO3 DCTN1 HIP1 COX6B1 ATP5F1E ATP5PF CREB1 COX5A SDHD COX4I1 NDUFA4 NDUFB5 SDHB AP2S1 POLR2G CLTB HDAC2 CASP9 UQCRQ UQCR11 NDUFV2 NDUFA8 NDUFA2 APAF1 NDUFB6 AP2M1
KEGG_PEROXISOME	0.000621124	0.0092794	0.477271	0.567903	1.72431	57	PRDX1 PXMP2 IDH1 ACAA1 PEX2 FAR2 ACSL3 MVK ABCD3 PMVK SLC27A2 PEX19 PEX1 ECI2 IDH2 PEX10 MPV17 SLC25A17 PECR GSTK1 PEX16 GNPAT MLYCD ACOX3 ACSL4 SCP2 PRDX5 AGPS SOD2 AMACR HACL1 DECR2 HSD17B4
KEGG_VALINE_LEUCINE_AND_ISOLEUCINE_DEGRADATION	0.000682309	0.0092794	0.477271	0.619459	1.7825	40	ACAT2 HSD17B10 ACAA1 ECHS1 HIBCH ACADM ACAD8 HMGCS1 PCCB BCKDHB HADHA HMGCS2 PCCA OXCT1 IVD HIBADH ALDH1B1
KEGG_CELL_ADHESION_MOLECULES_CAMS	0.000842241	0.0095454	0.477271	-0.534395	-1.82907	54	HLAB CLDN3 NRXN2 CLDN1 ALCAM CLDN4 CLDN6 GLG1 CD99 NECTIN2 CADM1 CLDN11 HLADQB1 ITGAV VCAN NECTIN3 ICOSLG
KEGG_FC_GAMMA_R_MEDIATED_PHAGOCYTOSIS	0.00082344	0.0095454	0.477271	0.546308	1.68321	61	MARCKSL1 ARPC3 ARPC1A ARPC5 MARCKS RPS6KB2 DNM1L CFL1 ARPC2 VAV3 SYK
KEGG_HOMOLOGOUS_RECOMBINATION	0.00106722	0.0111647	0.45506	0.707812	1.80927	21	SEM1 RAD51C RPA3 XRCC2 BLM SSBP1 BRCA2 TOP3A POLD2 RPA2 RAD51D
KEGG_CYTOKINE_CYTOKINE_RECEPTOR_INTERACTION	0.00121491	0.011593	0.45506	-0.517475	-1.78968	55	TNFRSF12A VEGFA CCL2 PDGFB CXCL1 TNFRSF10D TGFB1 LIFR LTBR CNTFR IL1R1 CXCR4
KEGG_PARKINSONS_DISEASE	0.00127864	0.011593	0.45506	0.477705	1.5847	108	PARK7 UBB SLC25A5 VDAC1 MTCYB COX8A NDUFS6 ATP5PO NDUFC2 COX6C UCHL1 UQCR10 NDUFB3 COX7C NDUFB2 MTATP6 SLC25A6 NDUFB1 ATP5F1A ATP5MC1 MTCO3 COX6B1 ATP5F1E ATP5PF COX5A SDHD COX4I1 NDUFA4 NDUFB5 SDHB CASP9 UQCRQ UQCR11 UBE2G1 NDUFV2 NDUFA8 NDUFA2 APAF1 NDUFB6
KEGG_COMPLEMENT_AND_COAGULATION_CASCADES	0.00193077	0.0164115	0.45506	-0.733123	-1.93497	16	PLAT F12 C1R SERPINE1 CFD F3 TFPI C7 SERPING1 CFI
KEGG_GLUTATHIONE_METABOLISM	0.00301388	0.02168	0.431708	0.615021	1.71322	32	MGST1 ODC1 MGST2 SRM IDH1 LAP3 GSS MGST3 RRM1 RRM2 G6PD GSTA4 GPX7 PGD GGCT GSTP1 GCLC IDH2 GCLM GGT7 GSTK1
KEGG_PYRIMIDINE_METABOLISM	0.00286228	0.02168	0.431708	0.495355	1.59063	81	POLR2L NME1 PNPT1 ITPA TYMS RRM1 DTYMK UCK1 POLE2 PRIM1 RRM2 TK1 POLR2B POLR3H AK3 NT5C2 POLA2 POLE4 CTPS1 UMPS ENTPD6 POLD2 DUT POLR2G NME4 PRIM2 POLR1B NME6 POLR3GL DCK UPRT DHODH NME2 POLE3 POLD3 POLA1 POLR2K NME5 CANT1 POLR2E
KEGG_RIBOSOME	0.00302882	0.02168	0.431708	0.490826	1.58328	84	RPLP1 RPSA RPL27 RPLP0 RPS4X RPL15 RPL10A RPL3 RPS10 RPL37 RPS6 RPS12 RPL23A UBA52 RPS2 RPS13 RPL28 RPL18A RPL30 RPL29 RPS3A RPS3 RPL13A RPS19 RPL35 RPS23 RPL19
KEGG_PURINE_METABOLISM	0.00364	0.024752	0.431708	0.466368	1.53588	99	POLR2L NME1 PNPT1 PRPS1 PFAS NUDT5 ITPA APRT NUDT9 RRM1 GMPR2 POLE2 PRIM1 RRM2 GART POLR2B POLR3H ADSL NT5C2 POLA2 POLE4 PDE3B ADCY6 ENTPD6 POLD2 GMPS POLR2G PPAT ATIC HPRT1 NME4 PRIM2 PDE7A POLR1B ADK NME6 POLR3GL DCK AK1 NME2 POLE3 POLD3 POLA1 POLR2K NME5 CANT1 POLR2E PDE6D
KEGG_HYPERTROPHIC_CARDIOMYOPATHY_HCM	0.0042956	0.0265546	0.407018	-0.535352	-1.7364	41	TPM2 TPM1 ITGA1 TGFB1 ITGA5 ACTC1 TPM4 LMNA TNNC1 EMD ITGAV
KEGG_MISMATCH_REPAIR	0.00425326	0.0265546	0.407018	0.672553	1.71915	21	MLH1 RPA3 PCNA SSBP1 RFC2 MSH2 RFC3 POLD2 RPA2 RFC5 LIG1 MLH3
KEGG_SPLICEOSOME	0.00493371	0.0291733	0.407018	0.443593	1.49768	121	HNRNPA1 HSPA8 SRSF9 LSM5 SNRPE SNRPF HNRNPM LSM3 SNRPB SRSF1 HNRNPU HNRNPA3 DDX39B SNRNP40 SRSF3 LSM4 LSM7 LSM6 PPIH SRSF7 ALYREF SNRPD3 HNRNPK DDX46 AQR PRPF31 SF3A3 SNRPD2 USP39 PPIL1 SNRPD1 SNRPG RBM17 SF3B3 MAGOHB TXNL4A U2AF2 SNRPA PLRG1 NCBP1 SRSF2 SART1 PHF5A
KEGG_FATTY_ACID_METABOLISM	0.00648501	0.0367484	0.407018	0.617965	1.66574	28	ACAT2 ACAA1 ECHS1 GCDH ACSL3 ACADM ECI1 HADHA ECI2 ADH5 ALDH1B1 ACOX3 ACSL4 ALDH3A2
KEGG_ALZHEIMERS_DISEASE	0.00771185	0.0419525	0.407018	0.421404	1.43385	129	CALM2 CALM1 HSD17B10 CALM3 MTCYB COX8A NDUFS6 ATP5PO NDUFC2 COX6C BAD UQCR10 NDUFB3 COX7C NDUFB2 MTATP6 GRIN2B CDK5 NDUFB1 ATP5F1A ATP5MC1 MTCO3 COX6B1 ATP5F1E ATP5PF COX5A SDHD COX4I1 NDUFA4 NDUFB5 SDHB CASP9 UQCRQ UQCR11 NDUFV2 NDUFA8 NAE1 NDUFA2 APAF1 NDUFB6
KEGG_GLYCOLYSIS_GLUCONEOGENESIS	0.0140017	0.0732398	0.38073	-0.518232	-1.63891	37	ENO2 PFKP LDHA GPI PGK1 ENO1 HK2 ALDOC ALDOA PDHA1
KEGG_CELL_CYCLE	0.015794	0.0795206	0.352488	0.43213	1.43392	106	YWHAQ YWHAB CHEK1 ORC6 MCM3 MCM6 CDC45 MCM5 E2F1 PRKDC CDK4 CDC26 CCND3 YWHAE ANAPC4 TFDP1 CDK2 PCNA SKP1 HDAC1 TP53 RBX1 E2F3 SMC3 CDC6 WEE1 ANAPC5
KEGG_PRION_DISEASES	0.0163719	0.0795206	0.352488	-0.625591	-1.74675	20	EGR1 HSPA5 PRNP C7 FYN HSPA1A MAP2K1 MAPK1
KEGG_OXIDATIVE_PHOSPHORYLATION	0.0203697	0.0955267	0.352488	0.429072	1.43274	113	MTCYB COX8A ATP5MG NDUFS6 ATP5PO NDUFC2 COX6C UQCR10 NDUFB3 ATP6V0E2 COX7C NDUFB2 ATP6V0D1 MTATP6 ATP5MF NDUFB1 ATP5F1A ATP6V1B2 ATP5MC1 MTCO3 NDUFA11 COX6B1 ATP5F1E ATP5PF PPA1 COX5A SDHD COX4I1 NDUFA4 NDUFB5 COX15 SDHB UQCRQ UQCR11 NDUFV2 NDUFA8 NDUFA2 NDUFB6
KEGG_TRYPTOPHAN_METABOLISM	0.0240463	0.10901	0.352488	0.60531	1.52578	19	ACAT2 ECHS1 GCDH AOC1 HADHA CYP1B1 ALDH1B1 ALDH3A2 DDC ACAT1 HAAO
KEGG_DRUG_METABOLISM_OTHER_ENZYMES	0.0406886	0.178505	0.282013	0.61131	1.50546	17	ITPA UCK1 TK1 GUSB UMPS GMPS HPRT1
KEGG_PPAR_SIGNALING_PATHWAY	0.0434132	0.178915	0.266351	0.534106	1.46365	30	DBI ACAA1 ACSL3 ACADM FADS2 PPARG SLC27A2 HMGCS2 PPARD SLC27A4 FABP5 ACOX3 ACSL4 SCP2
KEGG_PROPANOATE_METABOLISM	0.0424242	0.178915	0.271289	0.546565	1.47328	28	ACAT2 LDHB ECHS1 HIBCH ACADM PCCB ACSS3 ACACB HADHA
KEGG_BUTANOATE_METABOLISM	0.0461783	0.182756	0.266351	0.564745	1.4735	24	ACAT2 ECHS1 HMGCS1 PDHB BDH2 HADHA HMGCS2 OXCT1 ALDH1B1 ALDH3A2
KEGG_CITRATE_CYCLE_TCA_CYCLE	0.0496894	0.182756	0.252961	0.553289	1.46582	26	FH IDH1 ACLY PDHB DLAT MDH1 SDHD SDHB IDH2 IDH3B
KEGG_DILATED_CARDIOMYOPATHY	0.0509242	0.182756	0.321776	-0.436528	-1.41158	40	TPM2 TPM1 ITGA1 TGFB1 ITGA5 ACTC1 TPM4 LMNA TNNC1 EMD ITGAV
KEGG_JAK_STAT_SIGNALING_PATHWAY	0.0506482	0.182756	0.321776	-0.387979	-1.36905	63	CISH CCND2 SOCS5 PIM1 LIFR SOCS3 PIAS3 PIAS4 CNTFR JAK1 GRB2 BCL2L1 SOCS1 SOS1 STAT5B
KEGG_MELANOGENESIS	0.0517241	0.182756	0.237794	0.469949	1.42156	54	GNAS CALM2 CALM1 HRAS CALM3 CREB3L4 PRKX CREB1 ADCY6
KEGG_PROGESTERONE_MEDIATED_OOCYTE_MATURATION	0.0524079	0.182756	0.234393	0.456976	1.40259	59	MAPK8 CDC26 ANAPC4 CDK2 ANAPC5 HSP90AA1 ANAPC11 PRKX BUB1 PDE3B ADCY6 CCNB1 MAD2L1 ANAPC13 PLK1 CCNB2 CCNA2 PKMYT1 PIK3R3 MAD2L2 MAPK3 MAPK9 KRAS
KEGG_DORSO_VENTRAL_AXIS_FORMATION	0.0543372	0.184747	0.321776	-0.59023	-1.55783	16	ETS2 NOTCH2 ETS1 GRB2 MAP2K1 MAPK1 SOS1
KEGG_LONG_TERM_DEPRESSION	0.0585652	0.194265	0.224966	0.50922	1.42294	33	GNAS HRAS PPP2R1B GNA11
KEGG_ALDOSTERONE_REGULATED_SODIUM_REABSORPTION	0.0767809	0.217436	0.287805	-0.49797	-1.46287	24	FXYD2 IRS2 ATP1B1 ATP1A1 SLC9A3R2 MAPK1 ATP1B2 PRKCA
KEGG_BASAL_TRANSCRIPTION_FACTORS	0.0799397	0.217436	0.193813	0.502212	1.36444	29	GTF2E2 TAF4 GTF2E1 TBPL1 TAF9B STON1 GTF2A2 GTF2I GTF2A1 GTF2H3 TAF1 GTF2H2 GTF2B
KEGG_BIOSYNTHESIS_OF_UNSATURATED_FATTY_ACIDS	0.0725552	0.217436	0.208955	0.604013	1.45397	16	ACAA1 FADS2 FADS1 ELOVL6 HADHA HACD2 ACOT7 PECR TECR ACOX3
KEGG_GAP_JUNCTION	0.073913	0.217436	0.197822	0.448732	1.35866	56	GNAS TUBA1A TUBB2B HRAS TUBB GNA11 TUBA1B TUBB3 PRKX
KEGG_GLYCEROLIPID_METABOLISM	0.0787879	0.217436	0.195789	0.509859	1.37434	28	GPAT4 AKR1B1 GPAM DGKZ AKR1A1 TKFC MGLL ALDH1B1 LIPC MBOAT2 AGPAT1 ALDH3A2
KEGG_HEMATOPOIETIC_CELL_LINEAGE	0.073565	0.217436	0.287805	-0.568118	-1.46268	15	ITGA1 ITGA5 IL1R1 ITGA3 KITLG MME KIT
KEGG_INSULIN_SIGNALING_PATHWAY	0.0792602	0.217436	0.181383	0.390813	1.28771	102	FASN CALM2 MAPK8 CALM1 HRAS CALM3 RPS6 PPP1CA RPS6KB2 BAD CBLB PPP1CC PRKX FBP1 ACACB PRKCZ PRKAR2B EIF4E PDE3B MKNK1
KEGG_NEUROTROPHIN_SIGNALING_PATHWAY	0.0718016	0.217436	0.190023	0.40149	1.32206	98	YWHAQ CALM2 YWHAB BEX3 MAPK8 CALM1 RHOA HRAS CALM3 YWHAE BAD TP53
KEGG_NOD_LIKE_RECEPTOR_SIGNALING_PATHWAY	0.0765826	0.217436	0.287805	-0.432838	-1.36385	35	TNFAIP3 CCL2 HSP90B1 CXCL1 BIRC2 NFKBIA
KEGG_VASCULAR_SMOOTH_MUSCLE_CONTRACTION	0.0862069	0.229885	0.181383	0.449917	1.34823	51	GNAS MYL6 CALM2 CALM1 RHOA CALM3 PPP1CA GNA11 ROCK1 PPP1CC PRKX ARHGEF11 ADCY6 ROCK2
KEGG_CALCIUM_SIGNALING_PATHWAY	0.0951009	0.235597	0.172324	0.43691	1.32658	57	GNAS CALM2 CALM1 SLC25A5 VDAC1 CALM3 GNA11 SLC25A6 PRKX ERBB3 ERBB4
KEGG_GNRH_SIGNALING_PATHWAY	0.0905172	0.235597	0.176694	0.443928	1.34468	55	GNAS CALM2 MAPK8 CALM1 HRAS CALM3 GNA11 MAP2K3 PRKX MAP3K4
KEGG_MAPK_SIGNALING_PATHWAY	0.0952783	0.235597	0.287805	-0.293838	-1.21788	171	DDIT3 GADD45B ATF4 JUND RRAS DUSP1 PDGFB TGFB1 FLNA GADD45G GADD45A SRF MAPK8IP3 NFATC4 FOS MAP3K8 MAP3K14 FLNB RELB
KEGG_NUCLEOTIDE_EXCISION_REPAIR	0.0920863	0.235597	0.175204	0.451005	1.31783	43	RPA3 PCNA RBX1 POLE2 XPC RFC2 POLE4 RFC3 ERCC4 XPA POLD2 RPA2 RFC5 GTF2H5 LIG1 GTF2H3 GTF2H2 POLE3 POLD3 ERCC5 ERCC8
KEGG_STARCH_AND_SUCROSE_METABOLISM	0.0977154	0.237309	0.287805	-0.537761	-1.41934	16	GPI HK2 GYS1 HK1 GBE1
KEGG_GLIOMA	0.101025	0.241042	0.168238	0.437374	1.2971	48	CALM2 CALM1 HRAS CALM3 E2F1 CDK4 TP53 E2F3
KEGG_NEUROACTIVE_LIGAND_RECEPTOR_INTERACTION	0.103825	0.243452	0.231127	-0.442983	-1.30234	25	EDNRA KISS1R PTH1R PARD3 P2RX4 P2RX2 GABBR1 CHRNB1
KEGG_RENAL_CELL_CARCINOMA	0.121311	0.279633	0.234393	-0.346196	-1.21826	58	SLC2A1 VEGFA PDGFB TGFB1 PGF ETS1 JUN GRB2 MAP2K1 ELOC MAPK1
KEGG_P53_SIGNALING_PATHWAY	0.12459	0.282404	0.231127	-0.361652	-1.2262	52	GADD45B IGFBP3 THBS1 PMAIP1 CCND2 GADD45G SESN2 GADD45A CDKN1A BBC3 SHISA5 SERPINE1
KEGG_PHOSPHATIDYLINOSITOL_SIGNALING_SYSTEM	0.130935	0.291921	0.144631	0.432286	1.26313	43	CALM2 CALM1 CALM3 CDIPT DGKZ
KEGG_ARRHYTHMOGENIC_RIGHT_VENTRICULAR_CARDIOMYOPATHY_ARVC	0.13871	0.304266	0.216543	-0.385618	-1.22601	38	ITGA1 DSG2 ITGA5 LMNA ACTN4 EMD ITGAV JUP ITGA3 TCF7L1
KEGG_GLYCEROPHOSPHOLIPID_METABOLISM	0.145324	0.313715	0.13649	0.425497	1.24769	44	PCYT2 CDIPT GPAT4 GPAM DGKZ CHPT1 CRLS1 PGS1 GNPAT MBOAT2 AGPAT1
KEGG_AMINO_SUGAR_AND_NUCLEOTIDE_SUGAR_METABOLISM	0.159375	0.338672	0.197822	-0.397494	-1.21532	32	GPI HK2 GFPT1
KEGG_NATURAL_KILLER_CELL_MEDIATED_CYTOTOXICITY	0.166667	0.348718	0.197822	-0.344025	-1.1775	54	HLAB TNFRSF10D SHC2 SHC1 NFATC4 FYN TNFRSF10B GRB2 MAP2K1 MAPK1 PRKCA PLCG2 PPP3CC HLAE SOS1
KEGG_METABOLISM_OF_XENOBIOTICS_BY_CYTOCHROME_P450	0.178344	0.367497	0.128789	0.543941	1.28463	15	MGST1 MGST2 EPHX1 MGST3 GSTA4 GSTP1 CYP1B1 ADH5 GSTK1
KEGG_LEUKOCYTE_TRANSENDOTHELIAL_MIGRATION	0.194444	0.383253	0.188204	-0.322312	-1.15804	67	MYL9 CLDN3 CLDN1 CLDN4 CLDN6 SIPA1 ACTN4 CD99 CLDN11 MMP2 MAPK14 CXCR4 PRKCA THY1 ESAM PLCG2 PXN
KEGG_NON_SMALL_CELL_LUNG_CANCER	0.194245	0.383253	0.115734	0.407185	1.18979	43	HRAS E2F1 CDK4 BAD TP53 E2F3 STK4 CASP9 ERBB2 MAP2K2 PIK3R3 PLCG1 MAPK3 RARB KRAS PDPK1
KEGG_NOTCH_SIGNALING_PATHWAY	0.19375	0.383253	0.17822	-0.373382	-1.17651	35	RBPJ DLL3 SNW1 NOTCH2 HES1 CIR1 DTX3 LFNG MAML2
KEGG_ARGININE_AND_PROLINE_METABOLISM	0.200627	0.38979	0.175204	-0.382899	-1.17548	33	P4HA1 SAT1 P4HA2 ARG2 AMD1 ASS1 SAT2 CKB
KEGG_CYSTEINE_AND_METHIONINE_METABOLISM	0.208138	0.398686	0.116739	0.472337	1.21452	22	MTAP AHCY SRM LDHB DNMT1 ADI1
KEGG_LONG_TERM_POTENTIATION	0.217077	0.404417	0.10882	0.399281	1.17153	45	CALM2 CALM1 HRAS CALM3 PPP1CA GRIN2B PPP1CC PRKX
KEGG_PYRUVATE_METABOLISM	0.215686	0.404417	0.111918	0.43794	1.18982	29	ACAT2 LDHB PDHB DLAT AKR1B1 MDH1 ACACB HAGH ALDH1B1 ACYP2 GRHPR ALDH3A2
KEGG_CHRONIC_MYELOID_LEUKEMIA	0.220196	0.404685	0.10592	0.380378	1.17593	62	HRAS MECOM E2F1 CDK4 BAD HDAC1 TP53 CTBP2 TGFBR1 E2F3 CTBP1 CBLB NFKB1
KEGG_GLYCOSYLPHOSPHATIDYLINOSITOL_GPI_ANCHOR_BIOSYNTHESIS	0.22956	0.408133	0.110565	0.480261	1.21656	20	PIGM GPAA1 PIGN PIGV PIGH PIGK PIGC
KEGG_SELENOAMINO_ACID_METABOLISM	0.233438	0.408133	0.109684	0.503111	1.21108	16	SEPHS1 AHCY METTL2B SCLY SEPHS2 HEMK1 GGT7 BUD23 MAT2A
KEGG_SNARE_INTERACTIONS_IN_VESICULAR_TRANSPORT	0.23053	0.408133	0.161979	-0.383003	-1.15909	31	VAMP2 GOSR1 STX6 STX5 VAMP5 VAMP7
KEGG_TYROSINE_METABOLISM	0.234076	0.408133	0.110122	0.513412	1.21253	15	COMT METTL2B FAH HEMK1 ADH5 BUD23 GOT2 HGD DDC TRMT11
KEGG_AMINOACYL_TRNA_BIOSYNTHESIS	0.254658	0.432919	0.103197	0.481732	1.20301	18	CARS2 DARS2 FARSB HARS2 NARS2 EARS2 SARS2 YARS2 PSTK
KEGG_PORPHYRIN_AND_CHLOROPHYLL_METABOLISM	0.251553	0.432919	0.103958	0.48323	1.20675	18	MMAB GUSB UROS HMOX2 COX15 FTH1 UROD EARS2 HCCS FECH
KEGG_FRUCTOSE_AND_MANNOSE_METABOLISM	0.280992	0.466035	0.135741	-0.395354	-1.1352	22	PFKP HK2 PFKFB4 ALDOC ALDOA
KEGG_VEGF_SIGNALING_PATHWAY	0.279743	0.466035	0.148261	-0.333537	-1.10238	45	VEGFA SHC2 NFATC4 MAPK14 SRC MAP2K1 MAPK1 PRKCA PLCG2 PXN PPP3CC
KEGG_VIBRIO_CHOLERAE_INFECTION	0.298834	0.489655	0.0899861	0.390111	1.11377	39	GNAS ACTG1 ATP6V0E2 ATP6V0D1 ATP6V1B2 PRKX
KEGG_ADHERENS_JUNCTION	0.304498	0.492997	0.147331	-0.301148	-1.06145	62	SMAD3 WASF1 PARD3 WASF2 ACTN4 NECTIN2 SNAI2 NECTIN3 SRC PTPN1 FYN CSNK2B TCF7L1 MAPK1
KEGG_TIGHT_JUNCTION	0.309322	0.494915	0.16318	-0.287367	-1.079	93	MYL9 RRAS CLDN3 MYH14 CLDN1 CLDN4 CLDN6 PARD3 ACTN4 SPTAN1 CLDN11 RAB13
KEGG_CARDIAC_MUSCLE_CONTRACTION	0.322476	0.5041	0.138022	-0.330689	-1.08371	44	TPM2 TPM1 ACTC1 FXYD2 TPM4 TNNC1 ATP1B1 SLC9A1 MTCO2 UQCRB ATP1A1 TNNT2
KEGG_WNT_SIGNALING_PATHWAY	0.32053	0.5041	0.0808589	0.325274	1.07071	101	MAPK8 RHOA RUVBL1 PPP2R1B CCND3 SKP1 TP53 CTBP2 RBX1 CTBP1 NLK ROCK1 CTNNBIP1 PRKX ROCK2 TBL1X PPP2R5D PPARD
KEGG_BLADDER_CANCER	0.338558	0.505977	0.131458	-0.348152	-1.06881	33	VEGFA THBS1 DAPK3 CDKN1A PGF DAPK1 MMP2 FGFR3 MAP2K1 MAPK1
KEGG_MELANOMA	0.332853	0.505977	0.0833634	0.368148	1.08982	47	HRAS E2F1 CDK4 BAD TP53 E2F3
KEGG_RNA_DEGRADATION	0.336232	0.505977	0.0831291	0.35781	1.08337	56	LSM5 LSM3 PNPT1 XRN2 WDR61 LSM4 LSM7 EXOSC3 LSM6 CNOT7
KEGG_THYROID_CANCER	0.33805	0.505977	0.0873098	0.418207	1.09696	25	HRAS TP53 PPARG TPM3 NCOA4
KEGG_LEISHMANIA_INFECTION	0.359765	0.531827	0.0802023	0.394057	1.08829	31	MARCKSL1 NFKB1 CYBA
KEGG_VASOPRESSIN_REGULATED_WATER_REABSORPTION	0.379209	0.554543	0.0772747	0.381957	1.06732	33	GNAS DYNLL1 CREB3L4 PRKX DCTN1 NSF CREB1 RAB11A ADCY6 DYNC1LI2
KEGG_ANTIGEN_PROCESSING_AND_PRESENTATION	0.388715	0.555572	0.121543	-0.334913	-1.02816	33	HLAB HSPA5 CANX B2M HLADQB1 CTSB
KEGG_N_GLYCAN_BIOSYNTHESIS	0.392185	0.555572	0.0749279	0.362091	1.05347	42	ALG14 DOLPP1 B4GALT1 MAN1A2 MGAT1 MAN1A1 TUSC3 MGAT4B DDOST RPN2 ALG1 MGAT4A ALG6 B4GALT3 MAN2A1 DPM1 B4GALT2 DPM3 GANAB FUT8
KEGG_PANCREATIC_CANCER	0.396254	0.555572	0.0741759	0.342819	1.04089	57	MAPK8 RALBP1 E2F1 CDK4 BAD TP53 TGFBR1 E2F3 NFKB1 BRCA2
KEGG_PROTEIN_EXPORT	0.394022	0.555572	0.111011	-0.355965	-1.03091	23	HSPA5 SRP68 SEC63 SEC61A1 SRPRA SEC62
KEGG_GALACTOSE_METABOLISM	0.416201	0.577585	0.10925	-0.381395	-1.03126	18	PFKP HK2
KEGG_LYSINE_DEGRADATION	0.427746	0.58761	0.0704501	0.358353	1.02042	38	ACAT2 SUV39H2 ECHS1 GCDH SETDB2 EHMT2 NSD1 HADHA SETD1B
KEGG_COLORECTAL_CANCER	0.456897	0.615227	0.0668966	0.330032	0.998322	54	MAPK8 RHOA MLH1 BAD TP53 TGFBR1
KEGG_UBIQUITIN_MEDIATED_PROTEOLYSIS	0.456186	0.615227	0.0617054	0.297527	1.00116	119	KEAP1 UBE2N CDC26 UBE2E1 ANAPC4 SKP1 RBX1 ANAPC5 TRIP12 CBLB ELOB FBXW8 ANAPC11 BRCA1 KLHL13 UBE2I UBE2D1 UBA6 UBE2O STUB1 SAE1 MID1 HERC1 UBE2W ANAPC13
KEGG_SPHINGOLIPID_METABOLISM	0.475155	0.63354	0.0687943	0.379704	1.00594	26	CERK SMPD2 GAL3ST1 UGT8 SGPL1 SGMS1 SPTLC2 ASAH1
KEGG_TYPE_II_DIABETES_MELLITUS	0.502717	0.663782	0.0959207	-0.337536	-0.977536	23	HK2 IRS2 SOCS3 HK1 MAPK1 SOCS1
KEGG_ENDOMETRIAL_CANCER	0.528058	0.689785	0.0599893	0.32932	0.965672	44	HRAS MLH1 BAD TP53 CASP9 ERBB2 ELK1 MAP2K2 PIK3R3 GSK3B MAPK3 KRAS CTNNB1 PDPK1
KEGG_FC_EPSILON_RI_SIGNALING_PATHWAY	0.547033	0.689785	0.0585938	0.326743	0.947663	41	MAPK8 HRAS VAV3 MAP2K3 SYK
KEGG_ONE_CARBON_POOL_BY_FOLATE	0.539809	0.689785	0.0637845	0.397314	0.938337	15	DHFR TYMS SHMT1 GART ATIC
KEGG_O_GLYCAN_BIOSYNTHESIS	0.547771	0.689785	0.063079	0.391584	0.924806	15	GALNT1 C1GALT1C1 GALNT10 GALNT7 B4GALT5 GALNT4
KEGG_RNA_POLYMERASE	0.536164	0.689785	0.0635008	0.361959	0.94942	25	POLR2L POLR2B POLR3H POLR2G POLR1B POLR3GL POLR2K POLR2E
KEGG_ADIPOCYTOKINE_SIGNALING_PATHWAY	0.553746	0.690912	0.100991	-0.285916	-0.936979	44	SLC2A1 IRS2 SOCS3 NFKBIA CPT1A
KEGG_PENTOSE_PHOSPHATE_PATHWAY	0.562893	0.695941	0.0611693	0.363655	0.921185	20	TALDO1 PRPS1 PFKM G6PD PGD FBP1
KEGG_VIRAL_MYOCARDITIS	0.571856	0.700653	0.0940503	-0.309012	-0.938023	30	HLAB MYH14 HLADQB1 ABL1 FYN
KEGG_B_CELL_RECEPTOR_SIGNALING_PATHWAY	0.663399	0.788406	0.0905429	-0.269265	-0.909154	51	IFITM1 NFATC4 FOS NFKBIA LYN JUN GRB2 MAP2K1 MAPK1 PLCG2 PPP3CC IKBKG CD81 SOS1
KEGG_ENDOCYTOSIS	0.649289	0.788406	0.114751	-0.231434	-0.934439	136	HLAB ARAP1 RAB11FIP1 VPS25 PARD3 AP2B1 RAB5A GIT1 SH3GL1 ARFGAP3 ACAP1 AP2A2 HGS SH3GL3 CXCR4 SRC FGFR3 EPN1 RAB11FIP2 DNM2 HSPA1A PIP4K2B WWP1 HLAE PARD6B VPS45 VPS36 PDGFRA CHMP2A SMAP1 HSPA1B VPS37D CLTC VPS37B SMURF1 CHMP4B
KEGG_EPITHELIAL_CELL_SIGNALING_IN_HELICOBACTER_PYLORI_INFECTION	0.666667	0.788406	0.049094	0.294682	0.883048	51	MAPK8 F11R JAM3 ATP6V0E2 ATP6V0D1 ATP6V1B2 NFKB1
KEGG_TGF_BETA_SIGNALING_PATHWAY	0.657061	0.788406	0.0498907	0.291517	0.885123	57	RHOA PPP2R1B RPS6KB2 ACVR2A TFDP1 SKP1 TGFBR1 RBX1 ROCK1 ACVR2B ROCK2 ZFYVE16 RBL1
KEGG_PROSTATE_CANCER	0.702509	0.823631	0.0925529	-0.250403	-0.907417	71	ATF4 HSP90B1 PDGFB CREB5 CDKN1A
KEGG_ALANINE_ASPARTATE_AND_GLUTAMATE_METABOLISM	0.747634	0.869045	0.0481184	0.3259	0.784504	16	NIT2 ADSL PPAT ALDH4A1 GLUD1 GLUL GOT2
KEGG_REGULATION_OF_ACTIN_CYTOSKELETON	0.763158	0.879572	0.0366082	0.247825	0.855084	140	ARPC3 ARPC1A RHOA HRAS PPP1CA ARPC5 ACTG1 ITGAE CFL1 PFN1 ITGA6 ARPC2 ROCK1 VAV3 PPP1CC BRK1 FGF8 ROCK2 PAK1 ACTB FGF9 LIMK1 ENAH
KEGG_AMYOTROPHIC_LATERAL_SCLEROSIS_ALS	0.815249	0.931713	0.0408229	0.276489	0.770195	32	BAD TP53 TOMM40 GRIN2B MAP2K3
KEGG_CHEMOKINE_SIGNALING_PATHWAY	0.848	0.936417	0.0345664	0.248184	0.801028	85	GNG10 RHOA HRAS GNG5 ROCK1 VAV3 GSK3A PRKX NFKB1 PRKCZ ADCY6 ROCK2 ARRB1 PAK1 RAP1B
KEGG_CYTOSOLIC_DNA_SENSING_PATHWAY	0.84858	0.936417	0.0423318	0.279693	0.723172	23	PYCARD POLR3H NFKB1 RIPK1 TBK1 POLR3GL CHUK
KEGG_ERBB_SIGNALING_PATHWAY	0.827057	0.936417	0.0378488	0.256732	0.798021	64	MAPK8 HRAS RPS6KB2 BAD NCK2 CBLB ERBB3 ERBB4 PAK1 ERBB2 ELK1 PAK4 MAP2K2 PIK3R3 PLCG1 GSK3B MTOR MAPK3 CBLC MAPK9 KRAS
KEGG_LYSOSOME	0.860677	0.936417	0.0327242	0.248116	0.813704	94	GNPTAB CTSD AP3M2 ATP6V0D1 MCOLN1 ACP2 PPT1 LAPTM4B GUSB IGF2R CTSV SORT1 CLTB AP3M1 AP1S1 GALNS MAN2B1 ASAH1 GGA3 AP3B1
KEGG_SMALL_CELL_LUNG_CANCER	0.835664	0.936417	0.0815265	-0.234136	-0.834326	65	LAMA5 COL4A4 COL4A2 PIAS3 ITGAV PIAS4 BIRC2 NFKBIA ITGA3 FHIT TRAF3 BCL2L1 LAMB2 IKBKG LAMB1
KEGG_T_CELL_RECEPTOR_SIGNALING_PATHWAY	0.859331	0.936417	0.0359969	0.250192	0.782193	68	RHOA HRAS CDK4 NCK2 VAV3 CBLB NFKB1 PAK1 PAK4 PRKCQ MAP2K2 CHUK PIK3R3 PLCG1 GSK3B MAPK3 CBLC NFATC3 CHP1 MAPK9 VAV2 KRAS
KEGG_PATHWAYS_IN_CANCER	0.891637	0.962402	0.0259034	0.224433	0.811794	223	FH MAPK8 RHOA HRAS RALBP1 MLH1 MECOM E2F1 CDK4 CDK2 BAD HDAC1 TP53 CTBP2 TGFBR1 RBX1 E2F3 CTBP1 ITGA6 PPARG TPM3 CBLB ELOB HSP90AA1 NFKB1 BRCA2
KEGG_MTOR_SIGNALING_PATHWAY	0.915309	0.980174	0.0730744	-0.231483	-0.758597	44	VEGFA DDIT4 PGF
KEGG_ACUTE_MYELOID_LEUKEMIA	0.939219	0.994211	0.0336033	0.237214	0.696006	45	HRAS RPS6KB2 BAD NFKB1 PPARD MAP2K2 CHUK PIK3R3 MTOR RARA MAPK3 KRAS
KEGG_INOSITOL_PHOSPHATE_METABOLISM	0.943038	0.994211	0.0701132	-0.231998	-0.718611	34	IMPA1 SYNJ2 TPI1 PLCG2 PIP4K2B PLCB4 ISYNA1 PLCE1 PLCB3 PLCB1 PIK3C2A PIP4K2C
KEGG_APOPTOSIS	0.97155	0.995283	0.0311335	0.206302	0.633906	60	BAD TP53 AIFM1 CASP6 PRKX NFKB1 PRKAR2B CASP9 APAF1 RIPK1 BAX CHUK PIK3R3
KEGG_AXON_GUIDANCE	0.965654	0.995283	0.0277292	0.218643	0.708894	88	RHOA HRAS EPHB6 CFL1 NCK2 EPHB2 CDK5 ROCK1 EPHB4 DPYSL5 ROCK2 PAK1 LIMK1
KEGG_BASAL_CELL_CARCINOMA	0.988201	0.995283	0.0643583	-0.188958	-0.569199	29	AXIN1 TCF7L1 PTCH1 BMP4 FZD5 LEF1 FZD6 TCF7L2 STK36 FZD3 BMP2 DVL1 WNT5A FZD8
KEGG_HEDGEHOG_SIGNALING_PATHWAY	0.995283	0.995283	0.0347904	0.185507	0.486586	25	RAB23 PRKX ZIC2 GSK3B CSNK1A1 CSNK1E
KEGG_REGULATION_OF_AUTOPHAGY	0.980447	0.995283	0.0621124	-0.20442	-0.552737	18	GABARAP ATG4B GABARAPL1 PRKAA1 ATG12
KEGG_RIG_I_LIKE_RECEPTOR_SIGNALING_PATHWAY	0.971056	0.995283	0.031998	0.222454	0.630712	37	MAPK8 NFKB1 PIN1 DDX3X TANK TKFC CYLD RIPK1 TBK1 CHUK TRAF6
KEGG_TOLL_LIKE_RECEPTOR_SIGNALING_PATHWAY	0.983713	0.995283	0.0694481	-0.19939	-0.670136	50	FOS MAP3K8 NFKBIA TOLLIP MAPK14 JUN TRAF3 MAP2K1 MAPK1 IKBKG MAP3K7
